# Supplementary material for: Comprehensive Analysis of the Chitinase Gene Family in Cucumber (Cucumis sativus L.): From Gene Identification and Evolution to Expression in Response to Fusarium oxysporum
Source: Int J Mol Sci. 2019 Oct 25;20(21):5309. doi: 10.3390/ijms20215309 (PMC6861899; doi:10.3390/ijms20215309)
Supplement: Supplementary file 1 [file ijms-20-05309-s001.zip]

Archive with 6 entries (6 files):
- Supplementary Tables.xlsx
- __MACOSX/._Supplementary Tables.xlsx
- Figure S1 Gene duplication and synteny analysis of chitinase genes between cucumber and Arabidopsis.jpg
- __MACOSX/._Figure S1 Gene duplication and synteny analysis of chitinase genes between cucumber and Arabidopsis.jpg
- Figure S2 Genetic variations in the promoter region of CsChi23.tiff
- __MACOSX/._Figure S2 Genetic variations in the promoter region of CsChi23.tiff
