# Supplementary material for: Comprehensive Analysis of the Chitinase Gene Family in Cucumber (Cucumis sativus L.): From Gene Identification and Evolution to Expression in Response to Fusarium oxysporum
Source: Int J Mol Sci. 2019 Oct 25;20(21):5309. doi: 10.3390/ijms20215309 (PMC6861899; doi:10.3390/ijms20215309)
Supplement: Supplementary file 1 [file ijms-20-05309-s001.zip › Supplementary Tables.xlsx]

## Sheet: Title page
Online resource Excel File 1 with supplementary tables S1-S7 Submitted to the International Journal of Molecular Sciences as an online resource supporting the manuscript titled: Comprehensive Analysis of the Chitinase Gene Family in Cucumber (Cucumis sativus L.): From Gene Identification and Evolution to Expression in Response to Fusarium oxysporum Ezra S. Bartholomew1, Kezia Black1, Zhongxuan Fe…

## Sheet: Table S1
Table S1 Chitinase gene duplication in C. sativus (paralogs) and Arabidopis (orthologs)
Gene ID	Cht. Class	Paralogs	Arabidopsis orthologs	Arabidopsis ortholog description	E-value
Csa6G507520	I	Csa3G002420	AT3G12500	Basic chitinase	1.1e-128
Csa6G508020	I	-	AT3G12500	Basic chitinase	4.3e-126
Csa6G509040	I	-	AT3G12500	Basic chitinase	1.4e-120
Csa6G508520	II	-	AT3G12500	Basic chitinase	1e-88
Csa6G509020	II	-	AT3G12500	Basic chitinase	3.5e-77
Csa6G509030	II	-	AT3G12500	Basic chitinase	1.8e-84
Csa5G128240	II	-	AT3G12500	Basic chitinase	1.4e-41
Csa3G002420	II	Csa6G507520	AT4G01700	Chitinase family protein	1.5e-74
Csa3G166220	II	-	AT3G16920	Chitinase-like protein 2	4.2e-157
Csa4G017110	II	-	AT1G05850	Chitinase-like protein 1	1.2e-135
Csa2G193360	III	-	AT5G24090	Chitinase A (class III)	3.3e-80
Csa2G193370	III	-	AT5G24090	Chitinase A (class III)	1.1e-18
Csa3G120470	III	Csa5G139730	AT5G24090	Chitinase A (class III)	1.8e-57
Csa3G120480	III	Csa5G139740	AT5G24090	Chitinase A (class III)	2.7e-76
Csa3G120500	III	-	AT5G24090	Chitinase A (class III)	4.2e-103
Csa5G139730	III	Csa3G120470	AT5G24090	Chitinase A (class III)	3.9e-93
Csa5G139740	III	Csa3G120480	AT5G24090	Chitinase A (class III)	9.8e-92
Csa5G139760	III	-	AT5G24090	Chitinase A (class III)	2.3e-93
Csa5G139770	III	-	AT5G24090	Chitinase A (class III)	9.6e-93
Csa2G008760	V	Csa1G267220	AT4G19810	Glycosyl hydrolase family protein with chitinase insertion domain (class V)	1.3e-64
Csa3G119680	III	-	AT4G01040	Glycosyl hydrolase superfamily protein	5.1e-150
Csa1G496300	III	-	-	-	-
Csa2G302200	III	-	-	-	-
Csa6G301040	III	-	-	-	-
Csa1G534750	IV	-	AT3G54420	Homolog of carrot EP3-3 chitinase, Chitinase Class IV	1.2e-115
Csa1G267220	V	Csa2G008760	AT4G19800	Glycosyl hydrolase family protein with chitinase insertion domain	1.7e-67
Csa1G267230	V	-	AT4G19800	Glycosyl hydrolase family protein with chitinase insertion domain	1.3e-72
Csa1G267240	V	-	AT4G19800	Glycosyl hydrolase family protein with chitinase insertion domain	1.1e-113

## Sheet: Table S2
Table S2 Name and number of hormone and stress related cis-elements identified in the cucumber chitinase gene promoters by PlantPAN analysis
		Hormone responsive										Stress responsive
GENE NAME	GENE ID	ABRE	ABRE3a	ABRE4	AUXRR-core	ERE	GARE-motiff	P-box	TCA-element	TGACG-motif	TGA-box	DRE1	HD-Zip I	HD-Zip III	LTR	MBS	STRE	TC-rich repeats	VOZ1	W-box	Wun-motif		ABRE
CsChi1	Csa1G267220					✓			✓	✓							✓		✓	✓	✓		ABRE3a
CsChi2	Csa1G267230	✓				✓											✓			✓			ABRE4
CsChi3	Csa1G267240	✓							✓	✓							✓				✓		AUXRR-core
CsChi4	Csa1G496300					✓				✓	✓							✓			✓		ERE
CsChi5	Csa1G534750	✓	✓	✓									✓		✓		✓						GARE-motiff
CsChi6	Csa2G008760	✓	✓	✓		✓			✓	✓										✓	✓		P-box
CsChi7	Csa2G193360	✓				✓			✓	✓					✓					✓			TCA-element
CsChi8	Csa2G193370	✓				✓		✓								✓				✓	✓		TGACG-motif
CsChi9	Csa2G302200	✓				✓			✓	✓							✓				✓		TGA-box
CsChi10	Csa3G002420	✓	✓	✓		✓			✓											✓	✓
CsChi11	Csa3G119680	✓				✓			✓							✓				✓			DRE1
CsChi12	Csa3G120470	✓				✓			✓						✓	✓		✓		✓			HD-Zip I
CsChi13	Csa3G120480																✓		✓	✓			HD-Zip III
CsChi14	Csa3G120500				✓	✓	✓		✓	✓	✓	✓			✓	✓	✓	✓			✓		LTR
CsChi15	Csa3G166220	✓				✓	✓		✓								✓			✓	✓		MBS
CsChi16	Csa4G017110	✓	✓	✓		✓				✓		✓					✓			✓			STRE
CsChi17	Csa5G128240	✓							✓	✓			✓								✓		TC-rich repeats
CsChi18	Csa5G139730	✓				✓			✓						✓		✓			✓			VOZ1
CsChi19	Csa5G139740	✓				✓				✓					✓					✓			W-box
CsChi20	Csa5G139760	✓	✓	✓		✓			✓				✓		✓	✓	✓	✓		✓			Wun-motif
CsChi21	Csa5G139770	✓	✓	✓		✓	✓		✓	✓		✓						✓			✓
CsChi22	Csa6G301040	✓													✓		✓			✓	✓
CsChi23	Csa6G507520					✓				✓				✓			✓	✓		✓	✓
CsChi24	Csa6G508020					✓			✓						✓		✓				✓
CsChi25	Csa6G508520	✓	✓	✓		✓											✓			✓
CsChi26	Csa6G509020				✓	✓					✓										✓
CsChi27	Csa6G509030	✓			✓					✓							✓		✓		✓
CsChi28	Csa6G509040					✓				✓							✓		✓
Total		20	7	7	3	22	3	1	15	14	3	3	3	1	9	5	17	6	4	17	16

## Sheet: Table S3
Table S3. Summary of the genome wide resequencing data of cucumber lines 3229 and 3461 mapped onto the reference genome (9930).
Reference genome	Sample	Raw reads (M)	Clean reads (M)	Clean reads %)	Clean Q30 (G)	Clean Q30 (%)	Average length (bp)	Mapped read (M)	Mapped read (%)	Mapped bases (G)	Mapped bases (%)	Average depth
9930	3229-1	90.429	84.217	93.1	11.592	95.1	144.7	72.698	0.8632	9.858	80.88	33.6
	3229-2	108.464	100.965	93.1	13.884	95	144.8	72.265	0.7157	9.587	65.59	29.8
	3461-1	76.387	71.521	93.6	9.777	94.5	144.7	61.522	0.8602	8.399	81.15	29.8
	3461-2	85.201	79.682	93.5	10.998	95.1	145.2	66.814	0.8385	9.153	79.13	32.9
	S

## Sheet: Table S4
Table S4. Distribution of 410,779 SNPs between line 3229 and 3461. SNPs were identified using the sequenced data mapped to the cucumber 9930 reference genome.
Regions	Types	SNP number
--	Exonic	20233
--	Exonic;splicing	1
--	Splicing	100
--	UTR3	3295
--	UTR5	1605
--	Intronic	53715
--	Upstream	36776
--	Downstream	29972
--	Upstream;downstream	5024
--	Intergenic	260058
	Total	410779
Exonic	Synonymous_SNP	10224
Exonic	Nonsynonymous_SNV	9713
Exonic	Stopgain	203
Exonic	Stoploss	69
Exonic	Total	20209
Variation type
SNP	TS	248335
SNP	TV	160775
SNP	Unknown	1029
	Unknown	640
	Total	410779

## Sheet: Table S5
Table S5. Distribution of 120,988 InDels between line 3229 and 3461. SNPs were identified using the sequenced data mapped to the cucumber 9930 reference genome.
Regions	Types	InDel number
--	Exonic	2104
--	Exonic;splicing	2
--	Splicing	75
--	UTR3	1230
--	UTR5	676
--	Intronic	17032
--	Upstream	13714
--	Downstream	11339
--	Upstream;downstream	1964
--	Intergenic	72852
	Total	120988
CDS	Synonymous_SNP	5
CDS	Nonsynonymous_SNP	10
CDS	Frameshift_deletion	586
CDS	Frameshift_insertion	588
CDS	Nonframeshift_deletion	314
CDS	Nonframeshift_insertion	449
CDS	Stopgain	113
CDS	Stoploss	3
	Total	2068
InDel	Del	55413
InDel	Ins	59807
InDel	Unknown	5768
	Total	120988
CNV_type	total
DUP	12
DEL	118

## Sheet: Table S6
Table S6. Distribution and anotation of DNA polymorphism in regions of chitinase genes betweeen line 3229 and 3461.
AC,Number=A,Type=Integer,Description="Allele count in genotypes, for each ALT allele, in the same order as listed">
AF,Number=A,Type=Float,Description="Allele Frequency, for each ALT allele, in the same order as listed">
AN,Number=1,Type=Integer,Description="Total number of alleles in called genotypes">
DP,Number=1,Type=Integer,Description="Approximate read depth; some reads may have been filtered">
Func.refGene,Number=.,Type=String,Description="Func.refGene annotation provided by ANNOVAR">
Gene.refGene,Number=.,Type=String,Description="Gene.refGene annotation provided by ANNOVAR">
GeneDetail.refGene,Number=.,Type=String,Description="GeneDetail.refGene annotation provided by ANNOVAR">
ExonicFunc.refGene,Number=.,Type=String,Description="ExonicFunc.refGene annotation provided by ANNOVAR">
AAChange.refGene,Number=.,Type=String,Description="AAChange.refGene annotation provided by ANNOVAR">
AD,Number=.,Type=Integer,Description="Allelic depths for the ref and alt alleles in the order listed">
DP,Number=1,Type=Integer,Description="Approximate read depth (reads with MQ=255 or with bad mates are filtered)">
GT,Number=1,Type=String,Description="Genotype">
PASS,Description="All filters passed">
LowQual,Description="Low quality">
my_snp_filter,Description="QD < 2.0 || FS > 60.0 || MQ < 40.0 || MQRankSum < -12.5 || ReadPosRankSum < -8.0">
ID=my_indel_filter,Description="QD < 2.0 || FS > 200.0 || ReadPosRankSum < -20.0">
	#CHROM	POS	ID	3461	3229	QUAL	FILTER	DP	AC	AF	AN	Func.refGene	Gene.refGene	GeneDetail.refGene	ExonicFunc.refGene	AAChange.refGene	cytoBand	genomicSuperDups	esp6500siv2_all	CLINSIG	CLNDBN	CLNACC	CLNDSDB	CLNDSDBID	1000g2015aug_all	1000g2015aug_afr	1000g2015aug_eas	1000g2015aug_eur	avsnp147	SIFT_pred	Polyphen2_HDIV_score	Polyphen2_HDIV_pred	Polyphen2_HVAR_score	Polyphen2_HVAR_pred	3229_1.GT	3229_1.DP	3229_1.AD	3229_2.GT	3229_2.DP	3229_2.AD	3461_1.GT	3461_1.DP	3461_1.AD	3461_2.GT	3461_2.DP	3461_2.AD
CsChi1	Chr1	12946347	.	G	T	10.72	my_snp_filter	60	1	0.125	8	upstream	Csa1G267220	.	.	.	.	.	.	.	.	.	.	.	.	.	.	.	.	.	.	.	.	.	0/0	16	16,0	0/0	16	16,0	0/1	15	13,2	0/0	13	13,0
CsChi2	Chr1	12951881	.	T	C	729.7	PASS	19	8	1	8	intergenic	Csa1G267230,Csa1G267240	dist\x3d1255\x3bdist\x3d2861	.	.	.	.	.	.	.	.	.	.	.	.	.	.	.	.	.	.	.	.	./.	3	0,3	./.	4	0,4	./.	3	0,3	43466	9	0,9
CsChi4	Chr1	17551719	.	C	A	16.45	my_snp_filter	55	1	0.125	8	intergenic	Csa1G496290,Csa1G496300	dist\x3d3051\x3bdist\x3d3485	.	.	.	.	.	.	.	.	.	.	.	.	.	.	.	.	.	.	.	.	0/0	17	17,0	0/0	9	9,0	0/0	10	10,0	0/1	14	12,2
CsChi4	Chr1	17553436	.	A	AACCAAC	92.55	PASS	53	2	0.333	6	intergenic	Csa1G496290,Csa1G496300	dist\x3d4768\x3bdist\x3d1768	.	.	.	.	.	.	.	.	.	.	.	.	.	.	.	.	.	.	.	.	./.	18	18,0	0/0	17	17,0	./.	4	2,2	0/1	13	11,2
CsChi4	Chr1	17553438	.	T	TCCTC	92.55	PASS	52	2	0.333	6	intergenic	Csa1G496290,Csa1G496300	dist\x3d4770\x3bdist\x3d1766	.	.	.	.	.	.	.	.	.	.	.	.	.	.	.	.	.	.	.	.	./.	18	18,0	0/0	16	16,0	./.	4	2,2	0/1	13	11,2
CsChi4	Chr1	17554602	.	G	T	10.72	my_snp_filter	54	1	0.125	8	upstream	Csa1G496300	.	.	.	.	.	.	.	.	.	.	.	.	.	.	.	.	.	.	.	.	.	0/0	13	13,0	0/0	10	10,0	0/0	15	15,0	0/1	16	14,2
CsChi4	Chr1	17555021	.	CT	C	132.21	PASS	10	2	0.333	6	upstream	Csa1G496300	.	.	.	.	.	.	.	.	.	.	.	.	.	.	.	.	.	.	.	.	.	./.	1	1,0	43466	6	0,6	./.	0	0,0	./.	2	2,0
CsChi4	Chr1	17556868	.	C	A	22.37	my_snp_filter	51	1	0.125	8	downstream	Csa1G496300	.	.	.	.	.	.	.	.	.	.	.	.	.	.	.	.	.	.	.	.	.	0/0	8	8,0	0/0	9	9,0	0/0	22	22,0	0/1	12	10,2
CsChi4	Chr1	17568706	.	C	G	12.55	my_snp_filter	73	1	0.125	8	intergenic	Csa1G496300,Csa1G497300	dist\x3d12319\x3bdist\x3d9693	.	.	.	.	.	.	.	.	.	.	.	.	.	.	.	.	.	.	.	.	0/1	16	14,2	0/0	26	26,0	0/0	21	21,0	0/0	10	10,0
CsChi4	Chr1	17568725	.	T	C	18.37	my_snp_filter	65	1	0.125	8	intergenic	Csa1G496300,Csa1G497300	dist\x3d12338\x3bdist\x3d9674	.	.	.	.	.	.	.	.	.	.	.	.	.	.	.	.	.	.	.	.	0/1	14	12,2	0/0	24	24,0	0/0	17	17,0	0/0	9	9,0
CsChi4	Chr1	17568730	.	A	T	56.53	my_snp_filter	66	2	0.25	8	intergenic	Csa1G496300,Csa1G497300	dist\x3d12343\x3bdist\x3d9669	.	.	.	.	.	.	.	.	.	.	.	.	.	.	.	.	.	.	.	.	0/1	14	12,2	0/0	23	23,0	0/1	18	16,2	0/0	9	9,0
CsChi4	Chr1	17568749	.	C	T	15.66	my_snp_filter	61	1	0.125	8	intergenic	Csa1G496300,Csa1G497300	dist\x3d12362\x3bdist\x3d9650	.	.	.	.	.	.	.	.	.	.	.	.	.	.	.	.	.	.	.	.	0/1	13	11,2	0/0	19	19,0	0/0	18	18,0	0/0	10	10,0
CsChi4	Chr1	17568751	.	C	T	18.6	my_snp_filter	62	1	0.125	8	intergenic	Csa1G496300,Csa1G497300	dist\x3d12364\x3bdist\x3d9648	.	.	.	.	.	.	.	.	.	.	.	.	.	.	.	.	.	.	.	.	0/1	14	12,2	0/0	19	19,0	0/0	18	18,0	0/0	10	10,0
CsChi4	Chr1	17568757	.	A	G	49.8	PASS	54	1	0.125	8	intergenic	Csa1G496300,Csa1G497300	dist\x3d12370\x3bdist\x3d9642	.	.	.	.	.	.	.	.	.	.	.	.	.	.	.	.	.	.	.	.	0/0	7	7,0	0/0	18	18,0	0/1	18	15,3	0/0	9	9,0
CsChi4	Chr1	17568763	.	G	T	50.9	PASS	49	1	0.125	8	intergenic	Csa1G496300,Csa1G497300	dist\x3d12376\x3bdist\x3d9636	.	.	.	.	.	.	.	.	.	.	.	.	.	.	.	.	.	.	.	.	./.	4	4,0	0/0	16	16,0	0/1	18	15,3	0/0	8	8,0
CsChi4	Chr1	17569404	.	T	G	234.06	PASS	89	3	0.375	8	intergenic	Csa1G496300,Csa1G497300	dist\x3d13017\x3bdist\x3d8995	.	.	.	.	.	.	.	.	.	.	.	.	.	.	.	.	.	.	.	.	0/1	5	2,3	0/1	12	8,4	0/1	15	13,2	0/0	7	7,0
CsChi4	Chr1	17569434	.	C	T	273.05	PASS	95	3	0.375	8	intergenic	Csa1G496300,Csa1G497300	dist\x3d13047\x3bdist\x3d8965	.	.	.	.	.	.	.	.	.	.	.	.	.	.	.	.	.	.	.	.	0/1	7	4,3	0/1	13	9,4	0/1	14	12,2	0/0	9	9,0
CsChi4	Chr1	17569438	.	C	T	273.05	PASS	95	3	0.375	8	intergenic	Csa1G496300,Csa1G497300	dist\x3d13051\x3bdist\x3d8961	.	.	.	.	.	.	.	.	.	.	.	.	.	.	.	.	.	.	.	.	0/1	7	4,3	0/1	13	9,4	0/1	14	12,2	0/0	9	9,0
CsChi4	Chr1	17569440	.	A	AT	264.01	PASS	95	3	0.375	8	intergenic	Csa1G496300,Csa1G497300	dist\x3d13053\x3bdist\x3d8959	.	.	.	.	.	.	.	.	.	.	.	.	.	.	.	.	.	.	.	.	0/1	7	4,3	0/1	13	9,4	0/1	14	12,2	0/0	10	10,0
CsChi4	Chr1	17569449	.	T	G	276.05	PASS	97	3	0.375	8	intergenic	Csa1G496300,Csa1G497300	dist\x3d13062\x3bdist\x3d8950	.	.	.	.	.	.	.	.	.	.	.	.	.	.	.	.	.	.	.	.	0/1	6	3,3	0/1	13	9,4	0/1	14	12,2	0/0	12	12,0
CsChi4	Chr1	17569488	.	G	A	123.02	PASS	106	3	0.375	8	intergenic	Csa1G496300,Csa1G497300	dist\x3d13101\x3bdist\x3d8911	.	.	.	.	.	.	.	.	.	.	.	.	.	.	.	.	.	.	.	.	0/1	14	11,3	0/1	13	11,2	0/1	20	18,2	0/0	21	20,1
CsChi4	Chr1	17569491	.	C	T	123.02	PASS	108	3	0.375	8	intergenic	Csa1G496300,Csa1G497300	dist\x3d13104\x3bdist\x3d8908	.	.	.	.	.	.	.	.	.	.	.	.	.	.	.	.	.	.	.	.	0/1	13	11,2	0/1	14	12,2	0/1	21	19,2	0/0	21	20,1
CsChi4	Chr1	17571069	.	G	A	803.63	PASS	20	8	1	8	intergenic	Csa1G496300,Csa1G497300	dist\x3d14682\x3bdist\x3d7330	.	.	.	.	.	.	.	.	.	.	.	.	.	.	.	.	.	.	.	.	43466	9	0,9	./.	3	0,3	./.	4	0,4	./.	4	0,4
CsChi4	Chr1	17571474	.	A	AAATAT	1225.37	PASS	28	8	1	8	intergenic	Csa1G496300,Csa1G497300	dist\x3d15087\x3bdist\x3d6925	.	.	.	.	.	.	.	.	.	.	.	.	.	.	.	.	.	.	.	.	43466	7	0,7	43466	9	0,9	43466	7	0,7	43466	5	0,5
CsChi4	Chr1	17571477	.	A	C	1258.39	PASS	29	8	1	8	intergenic	Csa1G496300,Csa1G497300	dist\x3d15090\x3bdist\x3d6922	.	.	.	.	.	.	.	.	.	.	.	.	.	.	.	.	.	.	.	.	43466	7	0,7	43466	9	0,9	43466	7	0,7	43466	6	0,6
CsChi4	Chr1	17571588	.	G	T	1369.51	PASS	30	8	1	8	intergenic	Csa1G496300,Csa1G497300	dist\x3d15201\x3bdist\x3d6811	.	.	.	.	.	.	.	.	.	.	.	.	.	.	.	.	.	.	.	.	43466	6	0,6	43466	12	0,12	43466	9	0,9	./.	3	0,3
CsChi4	Chr1	17571589	.	TGC	T	1360.47	PASS	31	8	1	8	intergenic	Csa1G496300,Csa1G497300	dist\x3d15203\x3bdist\x3d6808	.	.	.	.	.	.	.	.	.	.	.	.	.	.	.	.	.	.	.	.	43466	6	0,6	43466	13	0,13	43466	9	0,9	./.	3	0,3
CsChi4	Chr1	17571593	.	G	T	1369.51	PASS	31	8	1	8	intergenic	Csa1G496300,Csa1G497300	dist\x3d15206\x3bdist\x3d6806	.	.	.	.	.	.	.	.	.	.	.	.	.	.	.	.	.	.	.	.	43466	6	0,6	43466	13	0,13	43466	9	0,9	./.	3	0,3
CsChi4	Chr1	17571596	.	TCA	T	723.39	PASS	31	6	0.75	8	intergenic	Csa1G496300,Csa1G497300	dist\x3d15210\x3bdist\x3d6801	.	.	.	.	.	.	.	.	.	.	.	.	.	.	.	.	.	.	.	.	0/1	6	2,4	0/1	12	4,8	43466	9	0,9	./.	3	0,3
CsChi4	Chr1	17571597	.	C	T,*	601.33	PASS	31	2,4	0.25,0.5	8	intergenic	Csa1G496300,Csa1G497300	dist\x3d15210\x3bdist\x3d6802	.	.	.	.	.	.	.	.	.	.	.	.	.	.	.	.	.	.	.	.	0/1	6	4,2,0	0/1	12	8,4,0	43498	9	0,0,9	./.	3	0,0,3
CsChi4	Chr1	17571598	.	A	T,*	601.33	PASS	31	2,4	0.25,0.5	8	intergenic	Csa1G496300,Csa1G497300	dist\x3d15211\x3bdist\x3d6801	.	.	.	.	.	.	.	.	.	.	.	.	.	.	.	.	.	.	.	.	0/1	6	4,2,0	0/1	12	8,4,0	43498	9	0,0,9	./.	3	0,0,3
CsChi4	Chr1	17571603	.	A	T	1369.51	PASS	31	8	1	8	intergenic	Csa1G496300,Csa1G497300	dist\x3d15216\x3bdist\x3d6796	.	.	.	.	.	.	.	.	.	.	.	.	.	.	.	.	.	.	.	.	43466	6	0,6	43466	13	0,13	43466	9	0,9	./.	3	0,3
CsChi4	Chr1	17571604	.	TCAG	T	723.39	PASS	31	6	0.75	8	intergenic	Csa1G496300,Csa1G497300	dist\x3d15218\x3bdist\x3d6792	.	.	.	.	.	.	.	.	.	.	.	.	.	.	.	.	.	.	.	.	0/1	6	2,4	0/1	12	4,8	43466	9	0,9	./.	3	0,3
CsChi4	Chr1	17571605	.	C	A,*	601.33	PASS	31	2,4	0.25,0.5	8	intergenic	Csa1G496300,Csa1G497300	dist\x3d15218\x3bdist\x3d6794	.	.	.	.	.	.	.	.	.	.	.	.	.	.	.	.	.	.	.	.	0/1	6	4,2,0	0/1	12	8,4,0	43498	9	0,0,9	./.	3	0,0,3
CsChi4	Chr1	17571606	.	AGTC	A,*	592.29	PASS	31	2,4	0.25,0.5	8	intergenic	Csa1G496300,Csa1G497300	dist\x3d15219\x3bdist\x3d6790	.	.	.	.	.	.	.	.	.	.	.	.	.	.	.	.	.	.	.	.	0/1	6	4,2,0	0/1	12	8,4,0	43498	9	0,0,9	./.	3	0,0,3
CsChi4	Chr1	17571609	.	C	T	732.43	PASS	31	6	0.75	8	intergenic	Csa1G496300,Csa1G497300	dist\x3d15222\x3bdist\x3d6790	.	.	.	.	.	.	.	.	.	.	.	.	.	.	.	.	.	.	.	.	0/1	6	2,4	0/1	12	4,8	43466	9	0,9	./.	3	0,3
CsChi4	Chr1	17571611	.	A	AATT,T	1316.46	PASS	31	6,2	0.75,0.25	8	intergenic	Csa1G496300,Csa1G497300	dist\x3d15224\x3bdist\x3d6788	.	.	.	.	.	.	.	.	.	.	.	.	.	.	.	.	.	.	.	.	43497	6	0,4,2	43497	12	0,8,4	43466	9	0,9,0	./.	3	0,3,0
CsChi4	Chr1	17571616	.	T	TA	1315.47	PASS	30	8	1	8	intergenic	Csa1G496300,Csa1G497300	dist\x3d15229\x3bdist\x3d6783	.	.	.	.	.	.	.	.	.	.	.	.	.	.	.	.	.	.	.	.	43466	6	0,6	43466	13	0,13	43466	8	0,8	./.	3	0,3
CsChi4	Chr1	17571617	.	G	GTCAC	1315.47	PASS	30	8	1	8	intergenic	Csa1G496300,Csa1G497300	dist\x3d15230\x3bdist\x3d6782	.	.	.	.	.	.	.	.	.	.	.	.	.	.	.	.	.	.	.	.	43466	6	0,6	43466	13	0,13	43466	8	0,8	./.	3	0,3
CsChi4	Chr1	17573868	.	G	T	13.53	my_snp_filter	92	1	0.125	8	intergenic	Csa1G496300,Csa1G497300	dist\x3d17481\x3bdist\x3d4531	.	.	.	.	.	.	.	.	.	.	.	.	.	.	.	.	.	.	.	.	0/0	35	35,0	0/0	19	19,0	0/0	23	23,0	0/1	15	13,2
CsChi4	Chr1	17575567	.	GA	G	37.3	PASS	56	1	0.125	8	intergenic	Csa1G496300,Csa1G497300	dist\x3d19181\x3bdist\x3d2831	.	.	.	.	.	.	.	.	.	.	.	.	.	.	.	.	.	.	.	.	0/0	14	14,0	0/1	18	15,3	0/0	14	14,0	0/0	9	9,0
CsChi4	Chr1	17575572	.	G	GCAAAGTA	39.26	PASS	57	1	0.125	8	intergenic	Csa1G496300,Csa1G497300	dist\x3d19185\x3bdist\x3d2827	.	.	.	.	.	.	.	.	.	.	.	.	.	.	.	.	.	.	.	.	0/0	15	15,0	0/1	19	16,3	0/0	14	14,0	0/0	9	9,0
CsChi4	Chr1	17575575	.	C	CAGA	39.27	PASS	56	1	0.125	8	intergenic	Csa1G496300,Csa1G497300	dist\x3d19188\x3bdist\x3d2824	.	.	.	.	.	.	.	.	.	.	.	.	.	.	.	.	.	.	.	.	0/0	13	13,0	0/1	19	16,3	0/0	15	15,0	0/0	9	9,0
CsChi4	Chr1	17575580	.	GTTC	G	39.26	PASS	56	1	0.125	8	intergenic	Csa1G496300,Csa1G497300	dist\x3d19194\x3bdist\x3d2816	.	.	.	.	.	.	.	.	.	.	.	.	.	.	.	.	.	.	.	.	0/0	11	11,0	0/1	19	16,3	0/0	16	16,0	0/0	10	10,0
CsChi4	Chr1	17575587	.	TTACTTTG	T	37.3	my_indel_filter	57	1	0.125	8	intergenic	Csa1G496300,Csa1G497300	dist\x3d19201\x3bdist\x3d2805	.	.	.	.	.	.	.	.	.	.	.	.	.	.	.	.	.	.	.	.	0/0	12	12,0	0/1	19	16,3	0/0	16	16,0	0/0	10	10,0
CsChi4	Chr1	17575596	.	A	AT	44.63	PASS	54	1	0.125	8	intergenic	Csa1G496300,Csa1G497300	dist\x3d19209\x3bdist\x3d2803	.	.	.	.	.	.	.	.	.	.	.	.	.	.	.	.	.	.	.	.	0/0	13	13,0	0/1	15	12,3	0/0	16	16,0	0/0	10	10,0
CsChi5	Chr1	19143077	.	T	TGTTGGGTTTAATAAGTGAAATTAATTG	3788.31	PASS	106	8	1	8	intergenic	Csa1G534740,Csa1G534750	dist\x3d1007\x3bdist\x3d4374	.	.	.	.	.	.	.	.	.	.	.	.	.	.	.	.	.	.	.	.	43466	26	0,26	43466	15	0,15	43466	19	0,19	43466	19	0,19
CsChi6	Chr2	1515560	.	A	AT	484.24	PASS	44	5	0.625	8	intronic	Csa2G008760	.	.	.	.	.	.	.	.	.	.	.	.	.	.	.	.	.	.	.	.	.	43466	7	0,7	43466	12	1,11	0/0	10	10,0	0/1	13	4,9
CsChi7	Chr2	10351489	.	C	CTT	427.59	PASS	21	8	1	8	intergenic	Csa2G193350,Csa2G193360	dist\x3d3186\x3bdist\x3d4985	.	.	.	.	.	.	.	.	.	.	.	.	.	.	.	.	.	.	.	.	43466	5	0,5	./.	4	0,4	./.	3	0,3	./.	3	0,3
CsChi7	Chr2	10354797	.	T	G	611.01	PASS	140	3	0.375	8	intergenic	Csa2G193350,Csa2G193360	dist\x3d6494\x3bdist\x3d1677	.	.	.	.	.	.	.	.	.	.	.	.	.	.	.	.	.	.	.	.	0/1	40	33,7	0/1	23	17,6	0/1	37	29,8	0/0	36	34,2
CsChi7	Chr2	10354801	.	C	G	614.01	PASS	139	3	0.375	8	intergenic	Csa2G193350,Csa2G193360	dist\x3d6498\x3bdist\x3d1673	.	.	.	.	.	.	.	.	.	.	.	.	.	.	.	.	.	.	.	.	0/1	40	33,7	0/1	22	16,6	0/1	37	29,8	0/0	36	34,2
CsChi7	Chr2	10356078	.	T	C	5095.35	PASS	126	8	1	8	downstream	Csa2G193360	.	.	.	.	.	.	.	.	.	.	.	.	.	.	.	.	.	.	.	.	.	43466	36	0,36	43466	17	0,17	43466	37	0,37	43466	36	0,36
CsChi8	Chr2	10364049	.	G	T	40.34	my_snp_filter	65	1	0.125	8	intergenic	Csa2G193370,Csa2G193380	dist\x3d2460\x3bdist\x3d6258	.	.	.	.	.	.	.	.	.	.	.	.	.	.	.	.	.	.	.	.	0/1	21	18,3	0/0	13	13,0	0/0	13	13,0	0/0	18	18,0
CsChi8	Chr2	10364225	.	G	T	22.38	my_snp_filter	63	1	0.125	8	intergenic	Csa2G193370,Csa2G193380	dist\x3d2636\x3bdist\x3d6082	.	.	.	.	.	.	.	.	.	.	.	.	.	.	.	.	.	.	.	.	0/0	20	20,0	0/0	8	8,0	0/0	20	20,0	0/1	15	11,4
CsChi8	Chr2	10368448	.	A	C	1903.9	PASS	107	4	0.5	8	intergenic	Csa2G193370,Csa2G193380	dist\x3d6859\x3bdist\x3d1859	.	.	.	.	.	.	.	.	.	.	.	.	.	.	.	.	.	.	.	.	43466	14	0,14	0/0	30	30,0	0/0	29	29,0	43466	34	0,34
CsChi9	Chr2	14585023	.	ATT	A	23.01	my_indel_filter	94	2	0.25	8	intergenic	Csa2G302190,Csa2G302200	dist\x3d2074\x3bdist\x3d1765	.	.	.	.	.	.	.	.	.	.	.	.	.	.	.	.	.	.	.	.	0/1	14	12,2	0/0	26	25,1	0/0	22	21,1	0/1	23	20,3
CsChi9	Chr2	14585029	.	G	A	33.04	my_snp_filter	87	2	0.25	8	intergenic	Csa2G302190,Csa2G302200	dist\x3d2079\x3bdist\x3d1761	.	.	.	.	.	.	.	.	.	.	.	.	.	.	.	.	.	.	.	.	0/1	14	12,2	0/0	26	25,1	0/0	20	19,1	0/1	24	21,3
CsChi9	Chr2	14585030	.	T	TCCA	24.01	my_indel_filter	86	2	0.25	8	intergenic	Csa2G302190,Csa2G302200	dist\x3d2080\x3bdist\x3d1760	.	.	.	.	.	.	.	.	.	.	.	.	.	.	.	.	.	.	.	.	0/1	13	11,2	0/0	26	25,1	0/0	20	19,1	0/1	24	21,3
CsChi9	Chr2	14585033	.	A	AC	59.13	my_indel_filter	82	2	0.25	8	intergenic	Csa2G302190,Csa2G302200	dist\x3d2083\x3bdist\x3d1757	.	.	.	.	.	.	.	.	.	.	.	.	.	.	.	.	.	.	.	.	0/1	13	11,2	0/0	26	25,1	0/0	18	17,1	0/1	23	19,3
CsChi9	Chr2	14585037	.	T	TCGGTC	98	PASS	92	2	0.25	8	intergenic	Csa2G302190,Csa2G302200	dist\x3d2087\x3bdist\x3d1753	.	.	.	.	.	.	.	.	.	.	.	.	.	.	.	.	.	.	.	.	0/1	15	13,2	0/0	27	26,1	0/0	20	19,1	0/1	28	24,4
CsChi9	Chr2	14585041	.	A	T	107.04	PASS	91	2	0.25	8	intergenic	Csa2G302190,Csa2G302200	dist\x3d2091\x3bdist\x3d1749	.	.	.	.	.	.	.	.	.	.	.	.	.	.	.	.	.	.	.	.	0/1	15	13,2	0/0	26	25,1	0/0	20	19,1	0/1	28	24,4
CsChi9	Chr2	14585043	.	TCCCC	T	97.93	PASS	91	2	0.25	8	intergenic	Csa2G302190,Csa2G302200	dist\x3d2094\x3bdist\x3d1743	.	.	.	.	.	.	.	.	.	.	.	.	.	.	.	.	.	.	.	.	0/1	15	13,2	0/0	28	27,1	0/0	19	18,1	0/1	27	23,4
CsChi9	Chr2	14585048	.	A	G	113.17	PASS	85	2	0.25	8	intergenic	Csa2G302190,Csa2G302200	dist\x3d2098\x3bdist\x3d1742	.	.	.	.	.	.	.	.	.	.	.	.	.	.	.	.	.	.	.	.	0/1	14	12,2	0/0	23	22,1	0/0	19	18,1	0/1	27	23,4
CsChi9	Chr2	14585051	.	A	AT	88.87	PASS	92	2	0.25	8	intergenic	Csa2G302190,Csa2G302200	dist\x3d2101\x3bdist\x3d1739	.	.	.	.	.	.	.	.	.	.	.	.	.	.	.	.	.	.	.	.	0/1	14	12,2	0/0	24	23,1	0/0	22	21,1	0/1	30	26,4
CsChi9	Chr2	14585053	.	T	TGTGA	88.87	my_indel_filter	99	2	0.25	8	intergenic	Csa2G302190,Csa2G302200	dist\x3d2103\x3bdist\x3d1737	.	.	.	.	.	.	.	.	.	.	.	.	.	.	.	.	.	.	.	.	0/1	15	13,2	0/0	26	25,1	0/0	25	24,1	0/1	31	27,4
CsChi9	Chr2	14585061	.	A	ATCTC	73.86	my_indel_filter	106	2	0.25	8	intergenic	Csa2G302190,Csa2G302200	dist\x3d2111\x3bdist\x3d1729	.	.	.	.	.	.	.	.	.	.	.	.	.	.	.	.	.	.	.	.	0/1	14	12,2	0/0	30	29,1	0/0	28	27,1	0/1	32	28,4
CsChi9	Chr2	14585063	.	T	TA	85.86	my_indel_filter	104	2	0.25	8	intergenic	Csa2G302190,Csa2G302200	dist\x3d2113\x3bdist\x3d1727	.	.	.	.	.	.	.	.	.	.	.	.	.	.	.	.	.	.	.	.	0/1	14	12,2	0/0	28	28,0	0/0	28	27,1	0/1	32	28,4
CsChi9	Chr2	14585065	.	T	G	88.9	my_snp_filter	105	2	0.25	8	intergenic	Csa2G302190,Csa2G302200	dist\x3d2115\x3bdist\x3d1725	.	.	.	.	.	.	.	.	.	.	.	.	.	.	.	.	.	.	.	.	0/1	15	13,2	0/0	28	28,0	0/0	28	27,1	0/1	32	28,4
CsChi9	Chr2	14585066	.	A	AAT	79.86	my_indel_filter	103	2	0.25	8	intergenic	Csa2G302190,Csa2G302200	dist\x3d2116\x3bdist\x3d1724	.	.	.	.	.	.	.	.	.	.	.	.	.	.	.	.	.	.	.	.	0/1	16	14,2	0/0	28	28,0	0/0	29	28,1	0/1	30	26,4
CsChi9	Chr2	14585067	.	C	CA	79.86	my_indel_filter	104	2	0.25	8	intergenic	Csa2G302190,Csa2G302200	dist\x3d2117\x3bdist\x3d1723	.	.	.	.	.	.	.	.	.	.	.	.	.	.	.	.	.	.	.	.	0/1	16	14,2	0/0	29	29,0	0/0	29	28,1	0/1	30	26,4
CsChi9	Chr2	14585069	.	T	TTTG	82.86	my_indel_filter	103	2	0.25	8	intergenic	Csa2G302190,Csa2G302200	dist\x3d2119\x3bdist\x3d1721	.	.	.	.	.	.	.	.	.	.	.	.	.	.	.	.	.	.	.	.	0/1	16	14,2	0/0	28	28,0	0/0	29	28,1	0/1	30	26,4
CsChi9	Chr2	14585072	.	T	A	79.91	my_snp_filter	106	2	0.25	8	intergenic	Csa2G302190,Csa2G302200	dist\x3d2122\x3bdist\x3d1718	.	.	.	.	.	.	.	.	.	.	.	.	.	.	.	.	.	.	.	.	0/1	17	15,2	0/0	27	27,0	0/0	29	28,1	0/1	33	29,4
CsChi9	Chr2	14585074	.	T	TTGGG	70.87	my_indel_filter	107	2	0.25	8	intergenic	Csa2G302190,Csa2G302200	dist\x3d2124\x3bdist\x3d1716	.	.	.	.	.	.	.	.	.	.	.	.	.	.	.	.	.	.	.	.	0/1	19	17,2	0/0	26	26,0	0/0	29	28,1	0/1	33	29,4
CsChi9	Chr2	14586749	.	C	A	33.3	PASS	60	1	0.125	8	upstream	Csa2G302200	.	.	.	.	.	.	.	.	.	.	.	.	.	.	.	.	.	.	.	.	.	0/0	11	11,0	0/0	16	16,0	0/1	9	7,2	0/0	24	24,0
CsChi10	Chr3	293789	.	C	T	1275.9	PASS	71	4	0.5	8	intergenic	Csa3G002390,Csa3G002400	dist\x3d1024\x3bdist\x3d1780	.	.	.	.	.	.	.	.	.	.	.	.	.	.	.	.	.	.	.	.	0/0	17	17,0	43466	16	0,16	43466	15	0,15	0/0	23	23,0
CsChi10	Chr3	293826	.	C	A	1031.91	PASS	66	4	0.5	8	intergenic	Csa3G002390,Csa3G002400	dist\x3d1061\x3bdist\x3d1743	.	.	.	.	.	.	.	.	.	.	.	.	.	.	.	.	.	.	.	.	0/0	16	16,0	43466	14	0,14	43466	11	0,11	0/0	25	25,0
CsChi10	Chr3	293945	.	C	T	1141.92	PASS	59	4	0.5	8	intergenic	Csa3G002390,Csa3G002400	dist\x3d1180\x3bdist\x3d1624	.	.	.	.	.	.	.	.	.	.	.	.	.	.	.	.	.	.	.	.	0/0	10	10,0	43466	19	0,19	43466	10	0,10	0/0	19	19,0
CsChi10	Chr3	293984	.	C	G	1388.91	PASS	72	4	0.5	8	intergenic	Csa3G002390,Csa3G002400	dist\x3d1219\x3bdist\x3d1585	.	.	.	.	.	.	.	.	.	.	.	.	.	.	.	.	.	.	.	.	0/0	12	12,0	43466	21	0,21	43466	14	0,14	0/0	25	25,0
CsChi10	Chr3	294017	.	A	G	1622.92	PASS	78	4	0.5	8	intergenic	Csa3G002390,Csa3G002400	dist\x3d1252\x3bdist\x3d1552	.	.	.	.	.	.	.	.	.	.	.	.	.	.	.	.	.	.	.	.	0/0	12	12,0	43466	22	0,22	43466	16	0,16	0/0	28	28,0
CsChi10	Chr3	294023	.	T	C	1562.91	PASS	73	4	0.5	8	intergenic	Csa3G002390,Csa3G002400	dist\x3d1258\x3bdist\x3d1546	.	.	.	.	.	.	.	.	.	.	.	.	.	.	.	.	.	.	.	.	0/0	10	10,0	43466	20	0,20	43466	15	0,15	0/0	28	28,0
CsChi10	Chr3	294029	.	A	G	1575.91	PASS	73	4	0.5	8	intergenic	Csa3G002390,Csa3G002400	dist\x3d1264\x3bdist\x3d1540	.	.	.	.	.	.	.	.	.	.	.	.	.	.	.	.	.	.	.	.	0/0	10	10,0	43466	20	0,20	43466	15	0,15	0/0	28	28,0
CsChi10	Chr3	294049	.	A	T	1575.91	PASS	71	4	0.5	8	intergenic	Csa3G002390,Csa3G002400	dist\x3d1284\x3bdist\x3d1520	.	.	.	.	.	.	.	.	.	.	.	.	.	.	.	.	.	.	.	.	0/0	12	12,0	43466	21	0,21	43466	15	0,15	0/0	23	23,0
CsChi10	Chr3	294057	.	A	G	1395.91	PASS	66	4	0.5	8	intergenic	Csa3G002390,Csa3G002400	dist\x3d1292\x3bdist\x3d1512	.	.	.	.	.	.	.	.	.	.	.	.	.	.	.	.	.	.	.	.	0/0	13	13,0	43466	19	0,19	43466	11	0,11	0/0	23	23,0
CsChi10	Chr3	294058	.	C	T	1305.91	PASS	66	4	0.5	8	intergenic	Csa3G002390,Csa3G002400	dist\x3d1293\x3bdist\x3d1511	.	.	.	.	.	.	.	.	.	.	.	.	.	.	.	.	.	.	.	.	0/0	13	13,0	43466	19	0,19	43466	11	0,11	0/0	23	23,0
CsChi10	Chr3	294067	.	A	T	1170.91	PASS	62	4	0.5	8	intergenic	Csa3G002390,Csa3G002400	dist\x3d1302\x3bdist\x3d1502	.	.	.	.	.	.	.	.	.	.	.	.	.	.	.	.	.	.	.	.	0/0	12	12,0	43466	16	0,16	43466	11	0,11	0/0	23	23,0
CsChi10	Chr3	294099	.	C	T	1170.92	PASS	54	4	0.5	8	intergenic	Csa3G002390,Csa3G002400	dist\x3d1334\x3bdist\x3d1470	.	.	.	.	.	.	.	.	.	.	.	.	.	.	.	.	.	.	.	.	0/0	11	11,0	43466	17	0,17	43466	10	0,10	0/0	16	16,0
CsChi10	Chr3	294101	.	T	C	1170.92	PASS	53	4	0.5	8	intergenic	Csa3G002390,Csa3G002400	dist\x3d1336\x3bdist\x3d1468	.	.	.	.	.	.	.	.	.	.	.	.	.	.	.	.	.	.	.	.	0/0	11	11,0	43466	17	0,17	43466	10	0,10	0/0	15	15,0
CsChi10	Chr3	294103	.	G	A	1260.91	PASS	53	4	0.5	8	intergenic	Csa3G002390,Csa3G002400	dist\x3d1338\x3bdist\x3d1466	.	.	.	.	.	.	.	.	.	.	.	.	.	.	.	.	.	.	.	.	0/0	11	11,0	43466	17	0,17	43466	10	0,10	0/0	15	15,0
CsChi10	Chr3	294116	.	C		1305.94	PASS	56	4	0.5	8	intergenic	Csa3G002390,Csa3G002400	dist\x3d1351\x3bdist\x3d1453	.	.	.	.	.	.	.	.	.	.	.	.	.	.	.	.	.	.	.	.	0/0	11	11,0	43466	18	0,18	43466	12	0,12	0/0	15	15,0
CsChi10	Chr3	294117	.	A	G	1305.94	PASS	56	4	0.5	8	intergenic	Csa3G002390,Csa3G002400	dist\x3d1352\x3bdist\x3d1452	.	.	.	.	.	.	.	.	.	.	.	.	.	.	.	.	.	.	.	.	0/0	11	11,0	43466	18	0,18	43466	12	0,12	0/0	15	15,0
CsChi10	Chr3	294174	.	C	T	1755.93	PASS	62	4	0.5	8	intergenic	Csa3G002390,Csa3G002400	dist\x3d1409\x3bdist\x3d1395	.	.	.	.	.	.	.	.	.	.	.	.	.	.	.	.	.	.	.	.	0/0	9	9,0	43466	25	0,25	43466	14	0,14	0/0	14	14,0
CsChi10	Chr3	294178	.	C	A	1845.91	PASS	68	4	0.5	8	intergenic	Csa3G002390,Csa3G002400	dist\x3d1413\x3bdist\x3d1391	.	.	.	.	.	.	.	.	.	.	.	.	.	.	.	.	.	.	.	.	0/0	13	13,0	43466	26	0,26	43466	15	0,15	0/0	14	14,0
CsChi10	Chr3	294202	.	C	T	1710.91	PASS	65	4	0.5	8	intergenic	Csa3G002390,Csa3G002400	dist\x3d1437\x3bdist\x3d1367	.	.	.	.	.	.	.	.	.	.	.	.	.	.	.	.	.	.	.	.	0/0	12	12,0	43466	22	0,22	43466	15	0,15	0/0	16	16,0
CsChi10	Chr3	294205	.	A	G	1575.91	PASS	64	4	0.5	8	intergenic	Csa3G002390,Csa3G002400	dist\x3d1440\x3bdist\x3d1364	.	.	.	.	.	.	.	.	.	.	.	.	.	.	.	.	.	.	.	.	0/0	12	12,0	43466	21	0,21	43466	15	0,15	0/0	16	16,0
CsChi10	Chr3	294231	.	G	T	1488.92	PASS	62	4	0.5	8	intergenic	Csa3G002390,Csa3G002400	dist\x3d1466\x3bdist\x3d1338	.	.	.	.	.	.	.	.	.	.	.	.	.	.	.	.	.	.	.	.	0/0	12	12,0	43466	17	0,17	43466	17	0,17	0/0	16	16,0
CsChi10	Chr3	294241	.	C	T	1446.91	PASS	54	4	0.5	8	intergenic	Csa3G002390,Csa3G002400	dist\x3d1476\x3bdist\x3d1328	.	.	.	.	.	.	.	.	.	.	.	.	.	.	.	.	.	.	.	.	0/0	12	12,0	43466	16	0,16	43466	14	0,14	0/0	12	12,0
CsChi10	Chr3	294271	.	A	G	1265.91	PASS	58	4	0.5	8	intergenic	Csa3G002390,Csa3G002400	dist\x3d1506\x3bdist\x3d1298	.	.	.	.	.	.	.	.	.	.	.	.	.	.	.	.	.	.	.	.	0/0	15	15,0	43466	15	0,15	43466	15	0,15	0/0	13	13,0
CsChi10	Chr3	294273	.	C	T	1265.91	PASS	54	4	0.5	8	intergenic	Csa3G002390,Csa3G002400	dist\x3d1508\x3bdist\x3d1296	.	.	.	.	.	.	.	.	.	.	.	.	.	.	.	.	.	.	.	.	0/0	15	15,0	43466	13	0,13	43466	13	0,13	0/0	13	13,0
CsChi10	Chr3	294325	.	A	G	1128.44	PASS	59	4	0.5	8	intergenic	Csa3G002390,Csa3G002400	dist\x3d1560\x3bdist\x3d1244	.	.	.	.	.	.	.	.	.	.	.	.	.	.	.	.	.	.	.	.	0/0	15	15,0	43466	16	1,15	43466	11	0,11	0/0	17	17,0
CsChi10	Chr3	294330	.	G	A	1086.35	PASS	58	3	0.375	8	intergenic	Csa3G002390,Csa3G002400	dist\x3d1565\x3bdist\x3d1239	.	.	.	.	.	.	.	.	.	.	.	.	.	.	.	.	.	.	.	.	0/0	16	16,0	0/1	15	1,14	43466	12	0,12	0/0	15	15,0
CsChi10	Chr3	294333	.	A	AAGTTTAAAATTGAATTTAATCTTTTTACTTTCCGCAACGCACAAGTACCCGACGTCACAAAC	1878.88	PASS	59	4	0.5	8	intergenic	Csa3G002390,Csa3G002400	dist\x3d1568\x3bdist\x3d1236	.	.	.	.	.	.	.	.	.	.	.	.	.	.	.	.	.	.	.	.	0/0	16	16,0	43466	16	1,15	43466	12	0,12	0/0	15	15,0
CsChi10	Chr3	294372	.	A	G	1629.23	PASS	76	4	0.5	8	intergenic	Csa3G002390,Csa3G002400	dist\x3d1607\x3bdist\x3d1197	.	.	.	.	.	.	.	.	.	.	.	.	.	.	.	.	.	.	.	.	0/0	20	20,0	43466	20	1,19	43466	20	0,20	0/0	16	16,0
CsChi10	Chr3	294379	.	C	CA	1712.85	PASS	82	3	0.375	8	intergenic	Csa3G002390,Csa3G002400	dist\x3d1614\x3bdist\x3d1190	.	.	.	.	.	.	.	.	.	.	.	.	.	.	.	.	.	.	.	.	0/0	20	20,0	0/1	22	2,20	43466	21	0,21	0/0	19	19,0
CsChi10	Chr3	294400	.	C	G	1783.89	PASS	80	3	0.375	8	intergenic	Csa3G002390,Csa3G002400	dist\x3d1635\x3bdist\x3d1169	.	.	.	.	.	.	.	.	.	.	.	.	.	.	.	.	.	.	.	.	0/0	20	20,0	0/1	21	2,19	43466	21	0,21	0/0	18	18,0
CsChi10	Chr3	294422	.	T	C	1667.88	PASS	78	3	0.375	8	intergenic	Csa3G002390,Csa3G002400	dist\x3d1657\x3bdist\x3d1147	.	.	.	.	.	.	.	.	.	.	.	.	.	.	.	.	.	.	.	.	0/0	21	21,0	0/1	20	2,18	43466	21	0,21	0/0	16	16,0
CsChi10	Chr3	294449	.	T	C	1924.93	PASS	77	4	0.5	8	intergenic	Csa3G002390,Csa3G002400	dist\x3d1684\x3bdist\x3d1120	.	.	.	.	.	.	.	.	.	.	.	.	.	.	.	.	.	.	.	.	0/0	19	19,0	43466	22	1,21	43466	22	0,22	0/0	14	14,0
CsChi10	Chr3	294461	.	G	A	1838.07	PASS	72	4	0.5	8	intergenic	Csa3G002390,Csa3G002400	dist\x3d1696\x3bdist\x3d1108	.	.	.	.	.	.	.	.	.	.	.	.	.	.	.	.	.	.	.	.	0/0	15	15,0	43466	20	1,19	43466	23	0,23	0/0	14	14,0
CsChi10	Chr3	294470	.	C	T	1711.24	PASS	68	4	0.5	8	intergenic	Csa3G002390,Csa3G002400	dist\x3d1705\x3bdist\x3d1099	.	.	.	.	.	.	.	.	.	.	.	.	.	.	.	.	.	.	.	.	0/0	15	15,0	43466	18	1,17	43466	21	0,21	0/0	14	14,0
CsChi10	Chr3	294474	.	A	G	1622.09	PASS	67	4	0.5	8	intergenic	Csa3G002390,Csa3G002400	dist\x3d1709\x3bdist\x3d1095	.	.	.	.	.	.	.	.	.	.	.	.	.	.	.	.	.	.	.	.	0/0	16	16,0	43466	18	1,17	43466	18	0,18	0/0	15	15,0
CsChi10	Chr3	294477	.	T	G	1487.09	PASS	67	4	0.5	8	intergenic	Csa3G002390,Csa3G002400	dist\x3d1712\x3bdist\x3d1092	.	.	.	.	.	.	.	.	.	.	.	.	.	.	.	.	.	.	.	.	0/0	16	16,0	43466	18	1,17	43466	18	0,18	0/0	15	15,0
CsChi10	Chr3	294518	.	T	C	1318.02	PASS	64	4	0.5	8	intergenic	Csa3G002390,Csa3G002400	dist\x3d1753\x3bdist\x3d1051	.	.	.	.	.	.	.	.	.	.	.	.	.	.	.	.	.	.	.	.	0/0	17	17,0	43466	17	1,16	43466	15	0,15	0/0	15	15,0
CsChi10	Chr3	294537	.	CG	C	1390.86	PASS	59	4	0.5	8	intergenic	Csa3G002390,Csa3G002400	dist\x3d1773\x3bdist\x3d1031	.	.	.	.	.	.	.	.	.	.	.	.	.	.	.	.	.	.	.	.	0/0	16	16,0	43466	16	0,16	43466	14	0,14	0/0	13	13,0
CsChi10	Chr3	294556	.	A	C	1303.91	PASS	59	4	0.5	8	intergenic	Csa3G002390,Csa3G002400	dist\x3d1791\x3bdist\x3d1013	.	.	.	.	.	.	.	.	.	.	.	.	.	.	.	.	.	.	.	.	0/0	16	16,0	43466	16	0,16	43466	15	0,15	0/0	12	12,0
CsChi10	Chr3	294595	.	A	C	1340.9	PASS	63	4	0.5	8	downstream	Csa3G002400	.	.	.	.	.	.	.	.	.	.	.	.	.	.	.	.	.	.	.	.	.	0/0	17	17,0	43466	17	0,17	43466	15	0,15	0/0	14	14,0
CsChi10	Chr3	294618	.	A	G	1510.92	PASS	65	4	0.5	8	downstream	Csa3G002400	.	.	.	.	.	.	.	.	.	.	.	.	.	.	.	.	.	.	.	.	.	0/0	21	21,0	43466	21	0,21	43466	13	0,13	0/0	10	10,0
CsChi10	Chr3	294622	.	C	T	1510.92	PASS	66	4	0.5	8	downstream	Csa3G002400	.	.	.	.	.	.	.	.	.	.	.	.	.	.	.	.	.	.	.	.	.	0/0	21	21,0	43466	22	0,22	43466	13	0,13	0/0	10	10,0
CsChi10	Chr3	294644	.	G	A	1550.91	PASS	74	4	0.5	8	downstream	Csa3G002400	.	.	.	.	.	.	.	.	.	.	.	.	.	.	.	.	.	.	.	.	.	0/0	20	20,0	43466	27	1,26	43466	15	0,15	0/0	12	12,0
CsChi10	Chr3	294662	.	A	G	1537.91	PASS	67	4	0.5	8	downstream	Csa3G002400	.	.	.	.	.	.	.	.	.	.	.	.	.	.	.	.	.	.	.	.	.	0/0	17	17,0	43466	23	0,23	43466	15	0,15	0/0	12	12,0
CsChi10	Chr3	294687	.	T	C	1657.91	PASS	66	4	0.5	8	downstream	Csa3G002400	.	.	.	.	.	.	.	.	.	.	.	.	.	.	.	.	.	.	.	.	.	0/0	16	16,0	43466	23	0,23	43466	15	0,15	0/0	12	12,0
CsChi10	Chr3	294691	.	T	C	1665.9	PASS	67	4	0.5	8	downstream	Csa3G002400	.	.	.	.	.	.	.	.	.	.	.	.	.	.	.	.	.	.	.	.	.	0/0	16	16,0	43466	23	0,23	43466	15	0,15	0/0	13	13,0
CsChi10	Chr3	294695	.	C	T	1734.9	PASS	69	4	0.5	8	downstream	Csa3G002400	.	.	.	.	.	.	.	.	.	.	.	.	.	.	.	.	.	.	.	.	.	0/0	16	16,0	43466	24	0,24	43466	16	0,16	0/0	13	13,0
CsChi10	Chr3	294721	.	C	T	1395.91	PASS	61	4	0.5	8	downstream	Csa3G002400	.	.	.	.	.	.	.	.	.	.	.	.	.	.	.	.	.	.	.	.	.	0/0	15	15,0	43466	20	0,20	43466	12	0,12	0/0	14	14,0
CsChi10	Chr3	294724	.	A	G	1395.91	PASS	61	4	0.5	8	downstream	Csa3G002400	.	.	.	.	.	.	.	.	.	.	.	.	.	.	.	.	.	.	.	.	.	0/0	15	15,0	43466	20	0,20	43466	12	0,12	0/0	14	14,0
CsChi10	Chr3	294779	.	CA	C	1070.92	PASS	44	4	0.5	8	downstream	Csa3G002400	.	.	.	.	.	.	.	.	.	.	.	.	.	.	.	.	.	.	.	.	.	0/0	9	9,0	43466	15	0,15	43466	10	0,10	0/0	9	9,0
CsChi10	Chr3	294781	.	T	C	1080.02	PASS	43	4	0.5	8	downstream	Csa3G002400	.	.	.	.	.	.	.	.	.	.	.	.	.	.	.	.	.	.	.	.	.	0/0	9	9,0	43466	15	0,15	43466	10	0,10	0/0	9	9,0
CsChi10	Chr3	294812	.	T	C	1067.94	PASS	54	4	0.5	8	downstream	Csa3G002400	.	.	.	.	.	.	.	.	.	.	.	.	.	.	.	.	.	.	.	.	.	0/0	17	17,0	43466	16	0,16	43466	10	0,10	0/0	11	11,0
CsChi10	Chr3	294834	.	C	T	811.24	PASS	46	4	0.5	8	downstream	Csa3G002400	.	.	.	.	.	.	.	.	.	.	.	.	.	.	.	.	.	.	.	.	.	0/0	16	16,0	43466	14	0,14	43466	5	0,5	0/0	11	11,0
CsChi10	Chr3	294842	.	A	G	901.09	PASS	44	4	0.5	8	downstream	Csa3G002400	.	.	.	.	.	.	.	.	.	.	.	.	.	.	.	.	.	.	.	.	.	0/0	16	16,0	43466	13	0,13	43466	6	0,6	0/0	9	9,0
CsChi10	Chr3	294851	.	A	C	766.26	PASS	42	4	0.5	8	downstream	Csa3G002400	.	.	.	.	.	.	.	.	.	.	.	.	.	.	.	.	.	.	.	.	.	0/0	15	15,0	43466	13	0,13	43466	5	0,5	0/0	9	9,0
CsChi10	Chr3	294930	.	A	C	485.92	PASS	28	4	0.5	8	downstream	Csa3G002400	.	.	.	.	.	.	.	.	.	.	.	.	.	.	.	.	.	.	.	.	.	0/0	8	8,0	43466	9	0,9	43466	5	0,5	0/0	6	6,0
CsChi10	Chr3	295022	.	G	A	629.1	PASS	38	4	0.5	8	downstream	Csa3G002400	.	.	.	.	.	.	.	.	.	.	.	.	.	.	.	.	.	.	.	.	.	0/0	12	12,0	43466	12	0,12	./.	3	0,3	0/0	11	11,0
CsChi10	Chr3	295034	.	T	A	631.56	PASS	38	4	0.5	8	downstream	Csa3G002400	.	.	.	.	.	.	.	.	.	.	.	.	.	.	.	.	.	.	.	.	.	0/0	12	12,0	43466	11	0,11	./.	4	0,4	0/0	11	11,0
CsChi10	Chr3	295045	.	G	A	631.26	PASS	38	4	0.5	8	downstream	Csa3G002400	.	.	.	.	.	.	.	.	.	.	.	.	.	.	.	.	.	.	.	.	.	0/0	12	12,0	43466	10	0,10	43466	5	0,5	0/0	11	11,0
CsChi10	Chr3	295048	.	GC	G	622.21	PASS	38	4	0.5	8	downstream	Csa3G002400	.	.	.	.	.	.	.	.	.	.	.	.	.	.	.	.	.	.	.	.	.	0/0	12	12,0	43466	10	0,10	./.	4	0,4	0/0	12	12,0
CsChi10	Chr3	295051	.	G	A	586.56	PASS	38	4	0.5	8	downstream	Csa3G002400	.	.	.	.	.	.	.	.	.	.	.	.	.	.	.	.	.	.	.	.	.	0/0	12	12,0	43466	10	0,10	./.	4	0,4	0/0	12	12,0
CsChi10	Chr3	295107	.	A	G	704.02	PASS	41	4	0.5	8	downstream	Csa3G002400	.	.	.	.	.	.	.	.	.	.	.	.	.	.	.	.	.	.	.	.	.	0/0	9	9,0	43466	10	0,10	43466	7	0,7	0/0	15	15,0
CsChi10	Chr3	295121	.	T	A	706.02	PASS	40	4	0.5	8	downstream	Csa3G002400	.	.	.	.	.	.	.	.	.	.	.	.	.	.	.	.	.	.	.	.	.	0/0	9	9,0	43466	10	0,10	43466	7	0,7	0/0	14	14,0
CsChi10	Chr3	295156	.	G	A	586.27	PASS	43	4	0.5	8	downstream	Csa3G002400	.	.	.	.	.	.	.	.	.	.	.	.	.	.	.	.	.	.	.	.	.	0/0	13	13,0	43466	5	0,5	43466	9	0,9	0/0	16	16,0
CsChi10	Chr3	295165	.	T	C	856.7	PASS	55	4	0.5	8	downstream	Csa3G002400	.	.	.	.	.	.	.	.	.	.	.	.	.	.	.	.	.	.	.	.	.	0/0	18	18,0	43466	6	0,6	43466	14	0,14	0/0	17	17,0
CsChi10	Chr3	295178	.	G	A	901.15	PASS	55	4	0.5	8	downstream	Csa3G002400	.	.	.	.	.	.	.	.	.	.	.	.	.	.	.	.	.	.	.	.	.	0/0	16	16,0	43466	6	0,6	43466	14	0,14	0/0	19	19,0
CsChi10	Chr3	295181	.	A	G	901.15	PASS	56	4	0.5	8	downstream	Csa3G002400	.	.	.	.	.	.	.	.	.	.	.	.	.	.	.	.	.	.	.	.	.	0/0	16	16,0	43466	6	0,6	43466	15	0,15	0/0	19	19,0
CsChi10	Chr3	295206	.	TC	T	1105.12	PASS	67	4	0.5	8	downstream	Csa3G002400	.	.	.	.	.	.	.	.	.	.	.	.	.	.	.	.	.	.	.	.	.	0/0	21	21,0	43466	8	0,8	43466	18	0,18	0/0	20	20,0
CsChi10	Chr3	295221	.	C	A	1079.97	PASS	66	4	0.5	8	downstream	Csa3G002400	.	.	.	.	.	.	.	.	.	.	.	.	.	.	.	.	.	.	.	.	.	0/0	21	21,0	43466	8	0,8	43466	17	0,17	0/0	20	20,0
CsChi10	Chr3	295269	.	A	G	1264.9	PASS	86	4	0.5	8	downstream	Csa3G002400	.	.	.	.	.	.	.	.	.	.	.	.	.	.	.	.	.	.	.	.	.	0/0	29	29,0	43466	15	0,15	43466	18	0,18	0/0	24	24,0
CsChi10	Chr3	295399	.	TA	T	1767.86	PASS	91	4	0.5	8	downstream	Csa3G002400	.	.	.	.	.	.	.	.	.	.	.	.	.	.	.	.	.	.	.	.	.	0/0	18	18,0	43466	19	0,19	43466	26	0,26	0/0	28	28,0
CsChi10	Chr3	295474	.	T	C	2169.9	PASS	107	4	0.5	8	downstream	Csa3G002400	.	.	.	.	.	.	.	.	.	.	.	.	.	.	.	.	.	.	.	.	.	0/0	27	27,0	43466	24	0,24	43466	27	0,27	0/0	28	28,0
CsChi10	Chr3	295538	.	T	C	2142.9	PASS	105	4	0.5	8	downstream	Csa3G002400	.	.	.	.	.	.	.	.	.	.	.	.	.	.	.	.	.	.	.	.	.	0/0	28	28,0	43466	24	0,24	43466	29	0,29	0/0	24	24,0
CsChi10	Chr3	295862	.	C	T	3904.9	PASS	161	4	0.5	8	exonic	Csa3G002400	.	nonsynonymous_SNV	Csa3G002400:Csa3M002400.1:exon1:c.G1168A:p.V390M	.	.	.	.	.	.	.	.	.	.	.	.	.	.	.	.	.	.	43466	58	0,58	0/0	30	30,0	0/0	34	34,0	43466	39	0,39
CsChi10	Chr3	296796	.	A	G	1730.91	PASS	113	4	0.5	8	exonic	Csa3G002400	.	synonymous_SNV	Csa3G002400:Csa3M002400.1:exon1:c.T234C:p.D78D	.	.	.	.	.	.	.	.	.	.	.	.	.	.	.	.	.	.	0/0	34	34,0	43466	24	1,23	43466	19	0,19	0/0	36	36,0
CsChi10	Chr3	296895	.	A	G	1480.88	PASS	90	3	0.375	8	exonic	Csa3G002400	.	synonymous_SNV	Csa3G002400:Csa3M002400.1:exon1:c.T135C:p.V45V	.	.	.	.	.	.	.	.	.	.	.	.	.	.	.	.	.	.	0/0	29	29,0	0/1	17	2,15	43466	18	0,18	0/0	26	26,0
CsChi10	Chr3	296901	.	A	G	1514.88	PASS	91	3	0.375	8	exonic	Csa3G002400	.	synonymous_SNV	Csa3G002400:Csa3M002400.1:exon1:c.T129C:p.P43P	.	.	.	.	.	.	.	.	.	.	.	.	.	.	.	.	.	.	0/0	28	28,0	0/1	17	2,15	43466	20	0,20	0/0	26	26,0
CsChi10	Chr3	296934	.	A	G	1664.32	PASS	92	4	0.5	8	exonic	Csa3G002400	.	synonymous_SNV	Csa3G002400:Csa3M002400.1:exon1:c.T96C:p.P32P	.	.	.	.	.	.	.	.	.	.	.	.	.	.	.	.	.	.	0/0	24	24,0	43466	21	2,19	43466	23	0,23	0/0	24	24,0
CsChi10	Chr3	297088	.	A	G	1522.9	PASS	82	4	0.5	8	upstream	Csa3G002400	.	.	.	.	.	.	.	.	.	.	.	.	.	.	.	.	.	.	.	.	.	0/0	19	19,0	43466	17	0,17	43466	18	0,18	0/0	28	28,0
CsChi10	Chr3	297096	.	C	T	1731.9	PASS	93	4	0.5	8	upstream	Csa3G002400	.	.	.	.	.	.	.	.	.	.	.	.	.	.	.	.	.	.	.	.	.	0/0	20	20,0	43466	16	0,16	43466	24	0,24	0/0	33	33,0
CsChi10	Chr3	297179	.	C	A	1431.91	PASS	78	4	0.5	8	upstream	Csa3G002400	.	.	.	.	.	.	.	.	.	.	.	.	.	.	.	.	.	.	.	.	.	0/0	18	18,0	43466	11	0,11	43466	22	0,22	0/0	27	27,0
CsChi10	Chr3	297184	.	T	G	1354.91	PASS	73	4	0.5	8	upstream	Csa3G002400	.	.	.	.	.	.	.	.	.	.	.	.	.	.	.	.	.	.	.	.	.	0/0	14	14,0	43466	10	0,10	43466	22	0,22	0/0	27	27,0
CsChi10	Chr3	297196	.	CTT	C	840.95	PASS	64	4	0.5	8	upstream	Csa3G002400	.	.	.	.	.	.	.	.	.	.	.	.	.	.	.	.	.	.	.	.	.	0/0	14	14,0	43466	7	0,7	43466	15	0,15	0/0	21	21,0
CsChi10	Chr3	305447	.	ATGGT	A	229.64	PASS	13	2	0.333	6	intronic	Csa3G002420	.	.	.	.	.	.	.	.	.	.	.	.	.	.	.	.	.	.	.	.	.	./.	2	2,0	./.	1	1,0	43466	6	0,6	./.	4	4,0
CsChi10	Chr3	305479	.	C	CT	226.1	PASS	13	2	0.333	6	intronic	Csa3G002420	.	.	.	.	.	.	.	.	.	.	.	.	.	.	.	.	.	.	.	.	.	./.	2	2,0	./.	2	2,0	43466	6	0,6	./.	3	3,0
CsChi10	Chr3	305493	.	T	C	235.86	PASS	11	2	0.333	6	intronic	Csa3G002420	.	.	.	.	.	.	.	.	.	.	.	.	.	.	.	.	.	.	.	.	.	./.	2	2,0	./.	1	1,0	43466	6	0,6	./.	2	2,0
CsChi10	Chr3	305579	.	T	C	334.69	PASS	8	4	1	4	intronic	Csa3G002420	.	.	.	.	.	.	.	.	.	.	.	.	.	.	.	.	.	.	.	.	.	./.	0	0,0	43466	5	0,5	./.	3	0,3	./.	0	0,0
CsChi10	Chr3	305597	.	G	T	334.69	PASS	8	4	1	4	intronic	Csa3G002420	.	.	.	.	.	.	.	.	.	.	.	.	.	.	.	.	.	.	.	.	.	./.	0	0,0	43466	5	0,5	./.	3	0,3	./.	0	0,0
CsChi10	Chr3	305601	.	T	C	334.69	PASS	8	4	1	4	intronic	Csa3G002420	.	.	.	.	.	.	.	.	.	.	.	.	.	.	.	.	.	.	.	.	.	./.	0	0,0	43466	5	0,5	./.	3	0,3	./.	0	0,0
CsChi10	Chr3	305857	.	A	C	448.48	PASS	14	4	0.5	8	intronic	Csa3G002420	.	.	.	.	.	.	.	.	.	.	.	.	.	.	.	.	.	.	.	.	.	./.	1	1,0	43466	6	0,6	./.	4	0,4	./.	3	3,0
CsChi10	Chr3	305875	.	C	T	498.77	PASS	18	4	0.5	8	intronic	Csa3G002420	.	.	.	.	.	.	.	.	.	.	.	.	.	.	.	.	.	.	.	.	.	./.	3	3,0	43466	7	0,7	43466	5	0,5	./.	3	3,0
CsChi10	Chr3	305877	.	A	G	499.77	PASS	18	4	0.5	8	intronic	Csa3G002420	.	.	.	.	.	.	.	.	.	.	.	.	.	.	.	.	.	.	.	.	.	./.	3	3,0	43466	7	0,7	43466	5	0,5	./.	3	3,0
CsChi10	Chr3	305897	.	G	A	504.56	PASS	18	4	0.5	8	intronic	Csa3G002420	.	.	.	.	.	.	.	.	.	.	.	.	.	.	.	.	.	.	.	.	.	./.	3	3,0	43466	7	0,7	43466	5	0,5	./.	3	3,0
CsChi10	Chr3	305922	.	A	C	499.7	PASS	18	4	0.5	8	intronic	Csa3G002420	.	.	.	.	.	.	.	.	.	.	.	.	.	.	.	.	.	.	.	.	.	./.	3	3,0	43466	6	0,6	43466	6	0,6	./.	3	3,0
CsChi10	Chr3	305927	.	A	T	504.51	PASS	18	4	0.5	8	intronic	Csa3G002420	.	.	.	.	.	.	.	.	.	.	.	.	.	.	.	.	.	.	.	.	.	./.	3	3,0	43466	6	0,6	43466	6	0,6	./.	3	3,0
CsChi10	Chr3	305928	.	A	T	499.7	PASS	18	4	0.5	8	intronic	Csa3G002420	.	.	.	.	.	.	.	.	.	.	.	.	.	.	.	.	.	.	.	.	.	./.	3	3,0	43466	6	0,6	43466	6	0,6	./.	3	3,0
CsChi10	Chr3	305933	.	T	C	499.7	PASS	18	4	0.5	8	intronic	Csa3G002420	.	.	.	.	.	.	.	.	.	.	.	.	.	.	.	.	.	.	.	.	.	./.	3	3,0	43466	6	0,6	43466	6	0,6	./.	3	3,0
CsChi10	Chr3	305976	.	G	C	709.88	PASS	20	4	0.667	6	intronic	Csa3G002420	.	.	.	.	.	.	.	.	.	.	.	.	.	.	.	.	.	.	.	.	.	./.	0	0,0	43466	12	0,12	43466	5	0,5	./.	3	3,0
CsChi10	Chr3	305981	.	T	A	709.88	PASS	19	4	0.667	6	intronic	Csa3G002420	.	.	.	.	.	.	.	.	.	.	.	.	.	.	.	.	.	.	.	.	.	./.	0	0,0	43466	11	0,11	43466	5	0,5	./.	3	3,0
CsChi10	Chr3	306024	.	T	C	285.63	PASS	9	2	0.5	4	intronic	Csa3G002420	.	.	.	.	.	.	.	.	.	.	.	.	.	.	.	.	.	.	.	.	.	./.	0	0,0	43466	7	0,7	./.	1	1,0	./.	1	1,0
CsChi10	Chr3	306113	.	T	A	579.75	PASS	19	4	0.5	8	intronic	Csa3G002420	.	.	.	.	.	.	.	.	.	.	.	.	.	.	.	.	.	.	.	.	.	./.	1	1,0	43466	10	0,10	./.	4	0,4	./.	4	4,0
CsChi10	Chr3	306154	.	CT	C	626.48	PASS	20	4	0.5	8	intronic	Csa3G002420	.	.	.	.	.	.	.	.	.	.	.	.	.	.	.	.	.	.	.	.	.	./.	1	1,0	43466	10	0,10	43466	5	0,5	./.	4	4,0
CsChi10	Chr3	306172	.	G	A	728.57	PASS	25	4	0.5	8	intronic	Csa3G002420	.	.	.	.	.	.	.	.	.	.	.	.	.	.	.	.	.	.	.	.	.	./.	2	2,0	43466	12	0,12	43466	6	0,6	0/0	5	5,0
CsChi10	Chr3	306302	.	CA	C	769.16	PASS	37	4	0.5	8	intronic	Csa3G002420	.	.	.	.	.	.	.	.	.	.	.	.	.	.	.	.	.	.	.	.	.	0/0	6	6,0	43466	15	0,15	43466	7	0,7	0/0	8	8,0
CsChi10	Chr3	306404	.	G	A	1396.08	PASS	61	4	0.5	8	intronic	Csa3G002420	.	.	.	.	.	.	.	.	.	.	.	.	.	.	.	.	.	.	.	.	.	0/0	7	7,0	43466	24	0,24	43466	10	0,10	0/0	20	20,0
CsChi10	Chr3	306442	.	A	T	1375.91	PASS	73	4	0.5	8	intronic	Csa3G002420	.	.	.	.	.	.	.	.	.	.	.	.	.	.	.	.	.	.	.	.	.	0/0	10	10,0	43466	25	0,25	43466	16	0,16	0/0	22	22,0
CsChi10	Chr3	306612	.	A	C	2580.9	PASS	128	4	0.5	8	exonic	Csa3G002420	.	nonsynonymous_SNV	Csa3G002420:Csa3M002420.1:exon2:c.A486C:p.Q162H	.	.	.	.	.	.	.	.	.	.	.	.	.	.	.	.	.	.	0/0	33	33,0	43466	38	1,37	43466	27	0,27	0/0	30	30,0
CsChi11	Chr3	6826321	.	A	AC	724.04	PASS	26	4	0.667	6	upstream	Csa3G119680	.	.	.	.	.	.	.	.	.	.	.	.	.	.	.	.	.	.	.	.	.	./.	1	1,0	43466	10	0,10	43466	7	0,7	0/0	7	7,0
CsChi11	Chr3	6826325	.	A	ATTATTATT	730.33	PASS	26	4	1	4	upstream	Csa3G119680	.	.	.	.	.	.	.	.	.	.	.	.	.	.	.	.	.	.	.	.	.	./.	1	1,0	43466	10	0,10	43466	7	0,7	./.	7	7,0
CsChi11	Chr3	6826328	.	TG	T	454.3	PASS	20	4	0.667	6	upstream	Csa3G119680	.	.	.	.	.	.	.	.	.	.	.	.	.	.	.	.	.	.	.	.	.	./.	2	2,0	43466	7	0,7	./.	4	0,4	./.	6	6,0
CsChi11	Chr3	6826331	.	TG	T	407.7	PASS	19	4	0.667	6	upstream	Csa3G119680	.	.	.	.	.	.	.	.	.	.	.	.	.	.	.	.	.	.	.	.	.	./.	2	2,0	43466	7	0,7	./.	3	0,3	./.	6	6,0
CsChi11	Chr3	6826335	.	TG	T	415.6	PASS	15	4	1	4	upstream	Csa3G119680	.	.	.	.	.	.	.	.	.	.	.	.	.	.	.	.	.	.	.	.	.	./.	2	2,0	43466	7	0,7	./.	3	0,3	./.	2	2,0
CsChi11	Chr3	6826337	.	TGAG	T	407.7	PASS	15	4	0.667	6	upstream	Csa3G119680	.	.	.	.	.	.	.	.	.	.	.	.	.	.	.	.	.	.	.	.	.	./.	2	2,0	43466	7	0,7	./.	3	0,3	./.	2	2,0
CsChi11	Chr3	6826343	.	G	T	424.64	PASS	15	4	1	4	upstream	Csa3G119680	.	.	.	.	.	.	.	.	.	.	.	.	.	.	.	.	.	.	.	.	.	./.	2	2,0	43466	7	0,7	./.	3	0,3	./.	2	2,0
CsChi12	Chr3	6991124	.	G	A	1764.91	PASS	74	4	0.5	8	intergenic	Csa3G120460,Csa3G120470	dist\x3d1379\x3bdist\x3d2421	.	.	.	.	.	.	.	.	.	.	.	.	.	.	.	.	.	.	.	.	43466	29	0,29	0/0	13	13,0	0/0	14	14,0	43466	18	0,18
CsChi12	Chr3	6991419	.	T	C	1273.99	PASS	52	4	0.5	8	intergenic	Csa3G120460,Csa3G120470	dist\x3d1674\x3bdist\x3d2126	.	.	.	.	.	.	.	.	.	.	.	.	.	.	.	.	.	.	.	.	0/0	7	7,0	43466	15	0,15	43466	15	0,15	0/0	15	15,0
CsChi13	Chr3	6998257	.	A	AATTTGTTGGCTGAATGTATGTAATGTTGTTATCATAGTTTAACAAAAAAAAAATAATAATATATATATATATATATATATATATATTATAAATCACAAAACCGTTAAAAATATGTACAAAAGATAAC,AATTTGTTGGCTGAATGTATGT	460.09	PASS	22	2,2	0.5,0.5	4	downstream	Csa3G120480	.	.	.	.	.	.	.	.	.	.	.	.	.	.	.	.	.	.	.	.	.	./.	7	7,0,0	./.	5	5,0,0	./.	3	0,0,3	43466	7	1,6,0
CsChi13	Chr3	6998708	.	C	A	1146.46	PASS	29	8	1	8	upstream\x3bdownstream	Csa3G120490\x3bCsa3G120480	.	.	.	.	.	.	.	.	.	.	.	.	.	.	.	.	.	.	.	.	.	43466	5	0,5	43466	9	0,9	43466	10	0,10	./.	4	0,4
CsChi15	Chr3	10972563	.	T	G	546.03	PASS	25	4	0.5	8	intronic	Csa3G166200	.	.	.	.	.	.	.	.	.	.	.	.	.	.	.	.	.	.	.	.	.	./.	4	0,4	0/0	5	5,0	0/0	6	6,0	43466	10	0,10
CsChi15	Chr3	10983618	.	G	C	1550.9	PASS	87	4	0.5	8	upstream	Csa3G166220	.	.	.	.	.	.	.	.	.	.	.	.	.	.	.	.	.	.	.	.	.	0/0	29	29,0	43466	20	0,20	43466	21	0,21	0/0	17	17,0
CsChi15	Chr3	10985161	.	G	C	641.35	PASS	28	4	0.5	8	intergenic	Csa3G166220,Csa3G166230	dist\x3d2057\x3bdist\x3d3133	.	.	.	.	.	.	.	.	.	.	.	.	.	.	.	.	.	.	.	.	0/0	6	6,0	43466	9	0,9	43466	7	0,7	0/0	6	6,0
CsChi15	Chr3	10987196	.	G	GAAATTCAATTACCATATTGAATCAAAACTTAAATTTAAGCGATGGATCTATAACAATTAATATATATATATAT,GAAATTCAATTACC	1822.12	PASS	54	4,1	0.667,0.167	6	intergenic	Csa3G166220,Csa3G166230	dist\x3d4092\x3bdist\x3d1098	.	.	.	.	.	.	.	.	.	.	.	.	.	.	.	.	.	.	.	.	0/2	8	0,0,8	./.	16	16,0,0	43466	13	0,13,0	43466	16	0,16,0
CsChi15	Chr3	10987200	.	T	TTGAATCAAAACTTAAATTTAAGCGATGGATCTATAACAATTA	290.08	PASS	63	1	0.167	6	intergenic	Csa3G166220,Csa3G166230	dist\x3d4096\x3bdist\x3d1094	.	.	.	.	.	.	.	.	.	.	.	.	.	.	.	.	.	.	.	.	0/1	10	2,8	./.	16	16,0	0/0	18	18,0	0/0	19	19,0
CsChi18	Chr5	3708513	.	A	T	3747.35	PASS	89	8	1	8	upstream	Csa5G139730	.	.	.	.	.	.	.	.	.	.	.	.	.	.	.	.	.	.	.	.	.	43466	20	0,20	43466	21	0,21	43466	29	0,29	43466	18	0,18
CsChi18	Chr5	3708567	.	T	A	3721.35	PASS	93	8	1	8	upstream	Csa5G139730	.	.	.	.	.	.	.	.	.	.	.	.	.	.	.	.	.	.	.	.	.	43466	23	0,23	43466	18	0,18	43466	29	0,29	43466	23	0,23
CsChi18	Chr5	3708601	.	A	AATACAATTTG	4050.31	PASS	93	8	1	8	upstream	Csa5G139730	.	.	.	.	.	.	.	.	.	.	.	.	.	.	.	.	.	.	.	.	.	43466	23	0,23	43466	15	0,15	43466	28	0,28	43466	24	0,24
CsChi18	Chr5	3708648	.	T	C	3363.35	PASS	76	8	1	8	upstream	Csa5G139730	.	.	.	.	.	.	.	.	.	.	.	.	.	.	.	.	.	.	.	.	.	43466	18	0,18	43466	20	0,20	43466	22	0,22	43466	16	0,16
CsChi18	Chr5	3708784	.	C	T	3626.35	PASS	87	8	1	8	upstream	Csa5G139730	.	.	.	.	.	.	.	.	.	.	.	.	.	.	.	.	.	.	.	.	.	43466	30	0,30	43466	14	0,14	43466	21	0,21	43466	22	0,22
CsChi18	Chr5	3708891	.	G	A	2694.35	PASS	67	8	1	8	upstream	Csa5G139730	.	.	.	.	.	.	.	.	.	.	.	.	.	.	.	.	.	.	.	.	.	43466	18	0,18	43466	14	0,14	43466	15	0,15	43466	20	0,20
CsChi18	Chr5	3709036	.	G	T	3659.35	PASS	83	8	1	8	UTR5	Csa5G139730	Csa5M139730.1:c.-20G>T	.	.	.	.	.	.	.	.	.	.	.	.	.	.	.	.	.	.	.	.	43466	20	0,20	43466	23	0,23	43466	22	0,22	43466	18	0,18
CsChi18	Chr5	3709041	.	A	G	3552.35	PASS	79	8	1	8	UTR5	Csa5G139730	Csa5M139730.1:c.-15A>G	.	.	.	.	.	.	.	.	.	.	.	.	.	.	.	.	.	.	.	.	43466	19	0,19	43466	22	0,22	43466	21	0,21	43466	17	0,17
CsChi18	Chr5	3709370	.	C	T	50.06	my_snp_filter	84	1	0.125	8	exonic	Csa5G139730	.	synonymous_SNV	Csa5G139730:Csa5M139730.1:exon1:c.C315T:p.S105S	.	.	.	.	.	.	.	.	.	.	.	.	.	.	.	.	.	.	0/0	21	21,0	0/1	33	29,4	0/0	17	17,0	0/0	13	13,0
CsChi18	Chr5	3709373	.	T	C	49.43	my_snp_filter	81	1	0.125	8	exonic	Csa5G139730	.	synonymous_SNV	Csa5G139730:Csa5M139730.1:exon1:c.T318C:p.I106I	.	.	.	.	.	.	.	.	.	.	.	.	.	.	.	.	.	.	0/0	20	20,0	0/1	32	28,4	0/0	16	16,0	0/0	13	13,0
CsChi18	Chr5	3709418	.	A	G	51.3	my_snp_filter	95	1	0.125	8	exonic	Csa5G139730	.	synonymous_SNV	Csa5G139730:Csa5M139730.1:exon1:c.A363G:p.A121A	.	.	.	.	.	.	.	.	.	.	.	.	.	.	.	.	.	.	0/0	27	27,0	0/1	33	29,4	0/0	20	20,0	0/0	15	15,0
CsChi18	Chr5	3709422	.	C	G	51.3	my_snp_filter	95	1	0.125	8	exonic	Csa5G139730	.	nonsynonymous_SNV	Csa5G139730:Csa5M139730.1:exon1:c.C367G:p.Q123E	.	.	.	.	.	.	.	.	.	.	.	.	.	.	.	.	.	.	0/0	27	27,0	0/1	33	29,4	0/0	20	20,0	0/0	15	15,0
CsChi18	Chr5	3709634	.	C	T	5141.35	PASS	128	8	1	8	exonic	Csa5G139730	.	synonymous_SNV	Csa5G139730:Csa5M139730.1:exon1:c.C579T:p.A193A	.	.	.	.	.	.	.	.	.	.	.	.	.	.	.	.	.	.	43466	38	0,38	43466	36	0,36	43466	20	0,20	43466	33	0,33
CsChi18	Chr5	3710060	.	A	G	5294.35	PASS	126	8	1	8	downstream	Csa5G139730	.	.	.	.	.	.	.	.	.	.	.	.	.	.	.	.	.	.	.	.	.	43466	15	0,15	43466	30	0,30	43466	35	0,35	43466	46	0,46
CsChi18	Chr5	3710120	.	CATAT	C	5346.31	PASS	123	8	1	8	downstream	Csa5G139730	.	.	.	.	.	.	.	.	.	.	.	.	.	.	.	.	.	.	.	.	.	43466	19	0,19	43466	25	0,25	43466	33	0,33	43466	44	0,44
CsChi18	Chr5	3710142	.	A	G	5188.35	PASS	126	8	1	8	downstream	Csa5G139730	.	.	.	.	.	.	.	.	.	.	.	.	.	.	.	.	.	.	.	.	.	43466	23	0,23	43466	27	0,27	43466	30	0,30	43466	46	0,46
CsChi18	Chr5	3710384	.	G	A	5189.35	PASS	129	8	1	8	downstream	Csa5G139730	.	.	.	.	.	.	.	.	.	.	.	.	.	.	.	.	.	.	.	.	.	43466	25	0,25	43466	21	0,21	43466	39	0,39	43466	44	0,44
CsChi18	Chr5	3710668	.	C	CTT	4910.31	PASS	113	8	1	8	downstream	Csa5G139730,Csa5G139740	.	.	.	.	.	.	.	.	.	.	.	.	.	.	.	.	.	.	.	.	.	43466	15	0,15	43466	24	0,24	43466	32	0,32	43466	38	0,38
CsChi18	Chr5	3710723	.	A	C	4075.35	PASS	97	8	1	8	downstream	Csa5G139730,Csa5G139740	.	.	.	.	.	.	.	.	.	.	.	.	.	.	.	.	.	.	.	.	.	43466	17	0,17	43466	18	0,18	43466	31	0,31	43466	31	0,31
CsChi18	Chr5	3710903	.	C	T	2984.35	PASS	77	8	1	8	downstream	Csa5G139730,Csa5G139740	.	.	.	.	.	.	.	.	.	.	.	.	.	.	.	.	.	.	.	.	.	43466	21	0,21	43466	12	0,12	43466	14	0,14	43466	30	0,30
CsChi19	Chr5	3711202	.	T	A	2747.36	PASS	62	8	1	8	downstream	Csa5G139740	.	.	.	.	.	.	.	.	.	.	.	.	.	.	.	.	.	.	.	.	.	43466	10	0,10	43466	19	0,19	43466	14	0,14	43466	17	0,17
CsChi19	Chr5	3711203	.	G	C	2747.36	PASS	64	8	1	8	downstream	Csa5G139740	.	.	.	.	.	.	.	.	.	.	.	.	.	.	.	.	.	.	.	.	.	43466	10	0,10	43466	19	0,19	43466	16	0,16	43466	17	0,17
CsChi19	Chr5	3711247	.	G	A	2865.36	PASS	69	8	1	8	downstream	Csa5G139740	.	.	.	.	.	.	.	.	.	.	.	.	.	.	.	.	.	.	.	.	.	43466	10	0,10	43466	20	0,20	43466	18	0,18	43466	21	0,21
CsChi19	Chr5	3711320	.	C	T	3710.35	PASS	88	8	1	8	downstream	Csa5G139740	.	.	.	.	.	.	.	.	.	.	.	.	.	.	.	.	.	.	.	.	.	43466	19	0,19	43466	22	0,22	43466	21	0,21	43466	26	0,26
CsChi19	Chr5	3711348	.	T	C	3416.35	PASS	84	8	1	8	downstream	Csa5G139740	.	.	.	.	.	.	.	.	.	.	.	.	.	.	.	.	.	.	.	.	.	43466	22	0,22	43466	16	0,16	43466	18	0,18	43466	28	0,28
CsChi19	Chr5	3711500	.	A	C	4070.35	PASS	97	8	1	8	downstream	Csa5G139740	.	.	.	.	.	.	.	.	.	.	.	.	.	.	.	.	.	.	.	.	.	43466	31	0,31	43466	22	0,22	43466	16	0,16	43466	28	0,28
CsChi19	Chr5	3711552	.	T	G	4024.35	PASS	97	8	1	8	downstream	Csa5G139740	.	.	.	.	.	.	.	.	.	.	.	.	.	.	.	.	.	.	.	.	.	43466	32	0,32	43466	21	0,21	43466	19	0,19	43466	25	0,25
CsChi19	Chr5	3711619	.	T	G	3950.35	PASS	88	8	1	8	exonic	Csa5G139740	.	nonsynonymous_SNV	Csa5G139740:Csa5M139740.1:exon1:c.A841C:p.N281H	.	.	.	.	.	.	.	.	.	.	.	.	.	.	.	.	.	.	43466	28	0,28	43466	17	0,17	43466	21	0,21	43466	22	0,22
CsChi19	Chr5	3711627	.	G	T	3861.35	PASS	88	8	1	8	exonic	Csa5G139740	.	nonsynonymous_SNV	Csa5G139740:Csa5M139740.1:exon1:c.C833A:p.A278E	.	.	.	.	.	.	.	.	.	.	.	.	.	.	.	.	.	.	43466	28	0,28	43466	18	0,18	43466	20	0,20	43466	22	0,22
CsChi19	Chr5	3711663	.	T	G	4348.35	PASS	98	8	1	8	exonic	Csa5G139740	.	nonsynonymous_SNV	Csa5G139740:Csa5M139740.1:exon1:c.A797C:p.Y266S	.	.	.	.	.	.	.	.	.	.	.	.	.	.	.	.	.	.	43466	30	0,30	43466	24	0,24	43466	20	0,20	43466	24	0,24
CsChi19	Chr5	3711675	.	G	A	4292.35	PASS	96	8	1	8	exonic	Csa5G139740	.	nonsynonymous_SNV	Csa5G139740:Csa5M139740.1:exon1:c.C785T:p.T262I	.	.	.	.	.	.	.	.	.	.	.	.	.	.	.	.	.	.	43466	29	0,29	43466	23	0,23	43466	17	0,17	43466	27	0,27
CsChi19	Chr5	3711701	.	A	C	4994.35	PASS	112	8	1	8	exonic	Csa5G139740	.	nonsynonymous_SNV	Csa5G139740:Csa5M139740.1:exon1:c.T759G:p.D253E	.	.	.	.	.	.	.	.	.	.	.	.	.	.	.	.	.	.	43466	37	0,37	43466	26	0,26	43466	20	0,20	43466	29	0,29
CsChi19	Chr5	3711714	.	A	T	5281.35	PASS	118	8	1	8	exonic	Csa5G139740	.	nonsynonymous_SNV	Csa5G139740:Csa5M139740.1:exon1:c.T746A:p.F249Y	.	.	.	.	.	.	.	.	.	.	.	.	.	.	.	.	.	.	43466	41	0,41	43466	28	0,28	43466	21	0,21	43466	28	0,28
CsChi19	Chr5	3711731	.	T	A	5146.35	PASS	114	8	1	8	exonic	Csa5G139740	.	synonymous_SNV	Csa5G139740:Csa5M139740.1:exon1:c.A729T:p.A243A	.	.	.	.	.	.	.	.	.	.	.	.	.	.	.	.	.	.	43466	41	0,41	43466	27	0,27	43466	20	0,20	43466	26	0,26
CsChi19	Chr5	3711745	.	C	T	4741.35	PASS	105	8	1	8	exonic	Csa5G139740	.	nonsynonymous_SNV	Csa5G139740:Csa5M139740.1:exon1:c.G715A:p.A239T	.	.	.	.	.	.	.	.	.	.	.	.	.	.	.	.	.	.	43466	36	0,36	43466	25	0,25	43466	16	0,16	43466	28	0,28
CsChi19	Chr5	3711768	.	A	G	4910.35	PASS	114	8	1	8	exonic	Csa5G139740	.	nonsynonymous_SNV	Csa5G139740:Csa5M139740.1:exon1:c.T692C:p.L231S	.	.	.	.	.	.	.	.	.	.	.	.	.	.	.	.	.	.	43466	39	0,39	43466	30	0,30	43466	21	0,21	43466	24	0,24
CsChi19	Chr5	3711811	.	C	T	4351.35	PASS	96	8	1	8	exonic	Csa5G139740	.	nonsynonymous_SNV	Csa5G139740:Csa5M139740.1:exon1:c.G649A:p.D217N	.	.	.	.	.	.	.	.	.	.	.	.	.	.	.	.	.	.	43466	34	0,34	43466	24	0,24	43466	20	0,20	43466	18	0,18
CsChi19	Chr5	3711820	.	T	C	4371.35	PASS	98	8	1	8	exonic	Csa5G139740	.	nonsynonymous_SNV	Csa5G139740:Csa5M139740.1:exon1:c.A640G:p.N214D	.	.	.	.	.	.	.	.	.	.	.	.	.	.	.	.	.	.	43466	37	0,37	43466	24	0,24	43466	20	0,20	43466	17	0,17
CsChi19	Chr5	3711865	.	C	T	4255.31	PASS	98	7	0.875	8	exonic	Csa5G139740	.	nonsynonymous_SNV	Csa5G139740:Csa5M139740.1:exon1:c.G595A:p.V199I	.	.	.	.	.	.	.	.	.	.	.	.	.	.	.	.	.	.	43466	30	0,30	0/1	26	2,24	43466	23	0,23	43466	19	0,19
CsChi19	Chr5	3711871	.	C	G	4290.31	PASS	99	7	0.875	8	exonic	Csa5G139740	.	nonsynonymous_SNV	Csa5G139740:Csa5M139740.1:exon1:c.G589C:p.D197H	.	.	.	.	.	.	.	.	.	.	.	.	.	.	.	.	.	.	43466	30	0,30	0/1	26	2,24	43466	23	0,23	43466	20	0,20
CsChi19	Chr5	3711872	.	G	A	4463.35	PASS	100	8	1	8	exonic	Csa5G139740	.	synonymous_SNV	Csa5G139740:Csa5M139740.1:exon1:c.C588T:p.F196F	.	.	.	.	.	.	.	.	.	.	.	.	.	.	.	.	.	.	43466	30	0,30	43466	26	0,26	43466	23	0,23	43466	21	0,21
CsChi19	Chr5	3711895	.	C	T	4867.35	PASS	102	8	1	8	exonic	Csa5G139740	.	nonsynonymous_SNV	Csa5G139740:Csa5M139740.1:exon1:c.G565A:p.A189T	.	.	.	.	.	.	.	.	.	.	.	.	.	.	.	.	.	.	43466	31	0,31	43466	29	0,27	43466	20	0,20	43466	22	0,22
CsChi19	Chr5	3711899	.	T	C	4819.34	PASS	112	7	0.875	8	exonic	Csa5G139740	.	synonymous_SNV	Csa5G139740:Csa5M139740.1:exon1:c.A561G:p.L187L	.	.	.	.	.	.	.	.	.	.	.	.	.	.	.	.	.	.	43466	33	0,33	0/1	33	3,30	43466	20	0,20	43466	26	0,26
CsChi19	Chr5	3711902	.	C	G	4960.35	PASS	111	8	1	8	exonic	Csa5G139740	.	nonsynonymous_SNV	Csa5G139740:Csa5M139740.1:exon1:c.G558C:p.Q186H	.	.	.	.	.	.	.	.	.	.	.	.	.	.	.	.	.	.	43466	33	0,33	43466	33	0,30	43466	19	0,19	43466	26	0,26
CsChi19	Chr5	3711914	.	T	G	4609.35	PASS	103	8	1	8	exonic	Csa5G139740	.	synonymous_SNV	Csa5G139740:Csa5M139740.1:exon1:c.A546C:p.I182I	.	.	.	.	.	.	.	.	.	.	.	.	.	.	.	.	.	.	43466	27	0,27	43466	28	0,28	43466	21	0,21	43466	27	0,27
CsChi19	Chr5	3711917	.	T	C	4576.35	PASS	101	8	1	8	exonic	Csa5G139740	.	synonymous_SNV	Csa5G139740:Csa5M139740.1:exon1:c.A543G:p.P181P	.	.	.	.	.	.	.	.	.	.	.	.	.	.	.	.	.	.	43466	27	0,27	43466	27	0,27	43466	20	0,20	43466	27	0,27
CsChi19	Chr5	3712141	.	T	C	3974.35	PASS	88	8	1	8	exonic	Csa5G139740	.	nonsynonymous_SNV	Csa5G139740:Csa5M139740.1:exon1:c.A319G:p.T107A	.	.	.	.	.	.	.	.	.	.	.	.	.	.	.	.	.	.	43466	21	0,21	43466	32	0,32	43466	12	0,12	43466	23	0,23
CsChi19	Chr5	3712151	.	A	G	4181.35	PASS	93	8	1	8	exonic	Csa5G139740	.	synonymous_SNV	Csa5G139740:Csa5M139740.1:exon1:c.T309C:p.I103I	.	.	.	.	.	.	.	.	.	.	.	.	.	.	.	.	.	.	43466	22	0,22	43466	33	0,33	43466	16	0,16	43466	22	0,22
CsChi19	Chr5	3712169	.	G	A	4197.35	PASS	100	8	1	8	exonic	Csa5G139740	.	synonymous_SNV	Csa5G139740:Csa5M139740.1:exon1:c.C291T:p.V97V	.	.	.	.	.	.	.	.	.	.	.	.	.	.	.	.	.	.	43466	23	0,23	43466	36	0,36	43466	17	0,17	43466	24	0,24
CsChi19	Chr5	3712267	.	G	A	4326.35	PASS	102	8	1	8	exonic	Csa5G139740	.	stopgain	Csa5G139740:Csa5M139740.1:exon1:c.C193T:p.Q65X	.	.	.	.	.	.	.	.	.	.	.	.	.	.	.	.	.	.	43466	20	0,20	43466	29	0,29	43466	18	0,18	43466	35	0,35
CsChi19	Chr5	3712394	.	T	A	3402.35	PASS	77	8	1	8	exonic	Csa5G139740	.	synonymous_SNV	Csa5G139740:Csa5M139740.1:exon1:c.A66T:p.S22S	.	.	.	.	.	.	.	.	.	.	.	.	.	.	.	.	.	.	43466	16	0,16	43466	17	0,17	43466	18	0,18	43466	26	0,26
CsChi19	Chr5	3712398	.	T	C	3292.35	PASS	74	8	1	8	exonic	Csa5G139740	.	nonsynonymous_SNV	Csa5G139740:Csa5M139740.1:exon1:c.A62G:p.H21R	.	.	.	.	.	.	.	.	.	.	.	.	.	.	.	.	.	.	43466	15	0,15	43466	17	0,17	43466	18	0,18	43466	24	0,24
CsChi19	Chr5	3712422	.	A	G	42.33	PASS	72	1	0.125	8	exonic	Csa5G139740	.	nonsynonymous_SNV	Csa5G139740:Csa5M139740.1:exon1:c.T38C:p.F13S	.	.	.	.	.	.	.	.	.	.	.	.	.	.	.	.	.	.	0/0	15	15,0	0/1	20	17,3	0/0	19	19,0	0/0	18	18,0
CsChi19	Chr5	3712484	.	T	C	2698.35	PASS	61	8	1	8	upstream	Csa5G139740	.	.	.	.	.	.	.	.	.	.	.	.	.	.	.	.	.	.	.	.	.	43466	18	0,18	43466	12	0,12	43466	15	0,15	43466	16	0,16
CsChi19	Chr5	3712489	.	G	A	2793.35	PASS	63	8	1	8	upstream	Csa5G139740	.	.	.	.	.	.	.	.	.	.	.	.	.	.	.	.	.	.	.	.	.	43466	16	0,16	43466	14	0,14	43466	16	0,16	43466	17	0,17
CsChi19	Chr5	3712655	.	GA	G	387.49	PASS	24	6	0.75	8	upstream	Csa5G139740	.	.	.	.	.	.	.	.	.	.	.	.	.	.	.	.	.	.	.	.	.	43466	5	0,5	./.	4	1,2	0/1	7	1,6	./.	4	0,4
CsChi19	Chr5	3713128	.	G	C	929.06	PASS	24	8	1	8	upstream	Csa5G139740,Csa5G139750	.	.	.	.	.	.	.	.	.	.	.	.	.	.	.	.	.	.	.	.	.	43466	5	0,5	43466	15	0,15	./.	1	0,1	./.	3	0,3
CsChi19	Chr5	3713348	.	A	T	515.3	PASS	12	8	1	8	upstream	Csa5G139740,Csa5G139750	.	.	.	.	.	.	.	.	.	.	.	.	.	.	.	.	.	.	.	.	.	./.	4	0,4	43466	5	0,5	./.	1	0,1	./.	2	0,2
CsChi19	Chr5	3713383	.	C	G	713.73	PASS	17	8	1	8	upstream	Csa5G139740,Csa5G139750	.	.	.	.	.	.	.	.	.	.	.	.	.	.	.	.	.	.	.	.	.	43466	5	0,5	43466	5	0,5	./.	2	0,2	43466	5	0,5
CsChi20	Chr5	3714454	.	A	AT	1155.61	PASS	51	7	0.875	8	downstream	Csa5G139750,Csa5G139760	.	.	.	.	.	.	.	.	.	.	.	.	.	.	.	.	.	.	.	.	.	43466	5	0,5	43466	15	0,15	43466	10	1,9	0/1	20	3,17
CsChi20	Chr5	3715555	.	C	G	2070.9	PASS	89	4	0.5	8	exonic	Csa5G139760	.	nonsynonymous_SNV	Csa5G139760:Csa5M139760.1:exon1:c.G558C:p.Q186H	.	.	.	.	.	.	.	.	.	.	.	.	.	.	.	.	.	.	43466	21	0,21	0/0	18	18,0	0/0	21	21,0	43466	29	0,29
CsChi20	Chr5	3715975	.	T	A	1517.91	PASS	64	4	0.5	8	exonic	Csa5G139760	.	synonymous_SNV	Csa5G139760:Csa5M139760.1:exon1:c.A138T:p.A46A	.	.	.	.	.	.	.	.	.	.	.	.	.	.	.	.	.	.	43466	16	0,16	0/0	17	17,0	0/0	11	11,0	43466	20	0,20
CsChi20	Chr5	3716503	.	T	A	280.15	PASS	24	4	0.5	8	upstream	Csa5G139760	.	.	.	.	.	.	.	.	.	.	.	.	.	.	.	.	.	.	.	.	.	43466	5	0,5	0/0	7	7,0	0/0	8	8,0	./.	4	0,4
CsChi20	Chr5	3716891	.	T	C	782.17	PASS	37	4	0.5	8	upstream	Csa5G139760	.	.	.	.	.	.	.	.	.	.	.	.	.	.	.	.	.	.	.	.	.	43466	7	0,7	0/0	12	12,0	0/0	5	5,0	43466	13	0,13
CsChi20	Chr5	3716938	.	A	C	568.18	PASS	34	4	0.5	8	upstream	Csa5G139760	.	.	.	.	.	.	.	.	.	.	.	.	.	.	.	.	.	.	.	.	.	43466	6	0,6	0/0	12	12,0	0/0	7	7,0	43466	9	0,9
CsChi20	Chr5	3716982	.	AT	A	526.46	PASS	42	4	0.5	8	upstream	Csa5G139760	.	.	.	.	.	.	.	.	.	.	.	.	.	.	.	.	.	.	.	.	.	43466	6	0,6	0/0	13	13,0	0/0	9	9,0	43466	14	0,14
CsChi20	Chr5	3717005	.	C	T	962.93	PASS	56	4	0.5	8	upstream	Csa5G139760	.	.	.	.	.	.	.	.	.	.	.	.	.	.	.	.	.	.	.	.	.	43466	9	0,9	0/0	17	17,0	0/0	14	14,0	43466	16	0,16
CsChi20	Chr5	3717129	.	C	T	1612.9	PASS	94	4	0.5	8	upstream	Csa5G139760	.	.	.	.	.	.	.	.	.	.	.	.	.	.	.	.	.	.	.	.	.	43466	14	0,14	0/0	29	29,0	0/0	27	27,0	43466	24	0,24
CsChi20	Chr5	3717520	.	C	A	3258.9	PASS	137	4	0.5	8	intergenic	Csa5G139760,Csa5G139770	dist\x3d1333\x3bdist\x3d1119	.	.	.	.	.	.	.	.	.	.	.	.	.	.	.	.	.	.	.	.	43466	48	0,48	0/0	32	32,0	0/0	21	21,0	43466	36	0,36
CsChi21	Chr5	3718415	.	GTTTGTCTCTAT	G	2332.86	PASS	116	4	0.5	8	downstream	Csa5G139770	.	.	.	.	.	.	.	.	.	.	.	.	.	.	.	.	.	.	.	.	.	43466	31	0,31	0/0	26	26,0	0/0	34	34,0	43466	22	0,22
CsChi21	Chr5	3718819	.	A	C	2504.9	PASS	109	4	0.5	8	exonic	Csa5G139770	.	nonsynonymous_SNV	Csa5G139770:Csa5M139770.1:exon1:c.T792G:p.I264M	.	.	.	.	.	.	.	.	.	.	.	.	.	.	.	.	.	.	43466	30	0,30	0/0	25	25,0	0/0	20	20,0	43466	34	0,34
CsChi21	Chr5	3719043	.	C	T	13.54	my_snp_filter	99	1	0.125	8	exonic	Csa5G139770	.	nonsynonymous_SNV	Csa5G139770:Csa5M139770.1:exon1:c.G568A:p.A190T	.	.	.	.	.	.	.	.	.	.	.	.	.	.	.	.	.	.	0/1	30	27,3	0/0	23	23,0	0/0	25	25,0	0/0	21	21,0
CsChi21	Chr5	3719047	.	T	C	10.73	my_snp_filter	101	1	0.125	8	exonic	Csa5G139770	.	synonymous_SNV	Csa5G139770:Csa5M139770.1:exon1:c.A564G:p.L188L	.	.	.	.	.	.	.	.	.	.	.	.	.	.	.	.	.	.	0/1	30	27,3	0/0	23	23,0	0/0	27	27,0	0/0	21	21,0
CsChi21	Chr5	3719050	.	G	C	3714.33	PASS	99	7	0.875	8	exonic	Csa5G139770	.	nonsynonymous_SNV	Csa5G139770:Csa5M139770.1:exon1:c.C561G:p.H187Q	.	.	.	.	.	.	.	.	.	.	.	.	.	.	.	.	.	.	0/1	31	3,28	43466	20	0,20	43466	26	0,26	43466	22	0,22
CsChi21	Chr5	3719064	.	T	A	4313.87	PASS	102	8	1	8	exonic	Csa5G139770	.	nonsynonymous_SNV	Csa5G139770:Csa5M139770.1:exon1:c.A547T:p.I183F	.	.	.	.	.	.	.	.	.	.	.	.	.	.	.	.	.	.	43466	31	2,29	43466	20	0,20	43466	27	0,27	43466	24	0,24
CsChi21	Chr5	3719074	.	C	T	4174.35	PASS	98	7	0.875	8	exonic	Csa5G139770	.	synonymous_SNV	Csa5G139770:Csa5M139770.1:exon1:c.G537A:p.P179P	.	.	.	.	.	.	.	.	.	.	.	.	.	.	.	.	.	.	0/1	28	2,26	43466	18	0,18	43466	27	0,27	43466	25	0,25
CsChi21	Chr5	3719516	.	C	T	3462.35	PASS	92	8	1	8	exonic	Csa5G139770	.	nonsynonymous_SNV	Csa5G139770:Csa5M139770.1:exon1:c.G95A:p.C32Y	.	.	.	.	.	.	.	.	.	.	.	.	.	.	.	.	.	.	43466	22	0,22	43466	22	0,22	43466	26	0,26	43466	22	0,22
CsChi21	Chr5	3719890	.	G	A	1710.9	PASS	72	4	0.5	8	upstream	Csa5G139770	.	.	.	.	.	.	.	.	.	.	.	.	.	.	.	.	.	.	.	.	.	43466	15	0,15	0/0	17	17,0	0/0	14	14,0	43466	26	0,26
CsChi21	Chr5	3719918	.	T	A	1680.91	PASS	69	4	0.5	8	upstream	Csa5G139770	.	.	.	.	.	.	.	.	.	.	.	.	.	.	.	.	.	.	.	.	.	43466	13	0,13	0/0	15	15,0	0/0	15	15,0	43466	26	0,26
CsChi21	Chr5	3719967	.	T	G	1824.9	PASS	73	4	0.5	8	upstream	Csa5G139770	.	.	.	.	.	.	.	.	.	.	.	.	.	.	.	.	.	.	.	.	.	43466	15	0,15	0/0	17	17,0	0/0	17	17,0	43466	24	0,24
CsChi21	Chr5	3719968	.	G	A	1824.9	PASS	79	4	0.5	8	upstream	Csa5G139770	.	.	.	.	.	.	.	.	.	.	.	.	.	.	.	.	.	.	.	.	.	43466	17	0,17	0/0	17	17,0	0/0	19	19,0	43466	26	0,26
CsChi21	Chr5	3720027	.	T	TG	1256.87	PASS	62	4	0.5	8	upstream	Csa5G139770	.	.	.	.	.	.	.	.	.	.	.	.	.	.	.	.	.	.	.	.	.	43466	12	0,12	0/0	13	13,0	0/0	14	14,0	43466	23	0,23
CsChi21	Chr5	3720283	.	C	T	2855.9	PASS	115	4	0.5	8	upstream	Csa5G139770	.	.	.	.	.	.	.	.	.	.	.	.	.	.	.	.	.	.	.	.	.	43466	26	0,26	0/0	20	20,0	0/0	31	31,0	43466	38	0,38
CsChi21	Chr5	3720293	.	C	G	2879.9	PASS	118	4	0.5	8	upstream	Csa5G139770	.	.	.	.	.	.	.	.	.	.	.	.	.	.	.	.	.	.	.	.	.	43466	27	0,27	0/0	21	21,0	0/0	31	31,0	43466	39	0,39
CsChi21	Chr5	3720306	.	C	T	2778.91	PASS	111	4	0.5	8	upstream	Csa5G139770	.	.	.	.	.	.	.	.	.	.	.	.	.	.	.	.	.	.	.	.	.	43466	27	0,27	0/0	12	12,0	0/0	31	31,0	43466	41	0,41
CsChi21	Chr5	3720408	.	T	TC	2426.97	PASS	96	4	0.5	8	upstream	Csa5G139770	.	.	.	.	.	.	.	.	.	.	.	.	.	.	.	.	.	.	.	.	.	43466	21	0,21	0/0	18	18,0	0/0	22	22,0	43466	35	0,35
CsChi21	Chr5	3720409	.	G	T	2435.96	PASS	95	4	0.5	8	upstream	Csa5G139770	.	.	.	.	.	.	.	.	.	.	.	.	.	.	.	.	.	.	.	.	.	43466	20	0,20	0/0	18	18,0	0/0	23	23,0	43466	34	0,34
CsChi21	Chr5	3720453	.	G	A	1917.95	PASS	86	4	0.5	8	upstream	Csa5G139770	.	.	.	.	.	.	.	.	.	.	.	.	.	.	.	.	.	.	.	.	.	43466	19	0,19	0/0	20	20,0	0/0	22	22,0	43466	25	0,25
CsChi21	Chr5	3720463	.	G	A	1992.95	PASS	88	4	0.5	8	upstream	Csa5G139770	.	.	.	.	.	.	.	.	.	.	.	.	.	.	.	.	.	.	.	.	.	43466	21	0,21	0/0	20	20,0	0/0	22	22,0	43466	25	0,25
CsChi21	Chr5	3720520	.	T	C	2208.9	PASS	109	4	0.5	8	upstream	Csa5G139770	.	.	.	.	.	.	.	.	.	.	.	.	.	.	.	.	.	.	.	.	.	43466	23	0,23	0/0	20	20,0	0/0	32	32,0	43466	34	0,34
CsChi21	Chr5	3720540	.	G	A	2448.9	PASS	117	4	0.5	8	upstream	Csa5G139770	.	.	.	.	.	.	.	.	.	.	.	.	.	.	.	.	.	.	.	.	.	43466	23	0,23	0/0	20	20,0	0/0	34	34,0	43466	40	0,40
CsChi21	Chr5	3720802	.	T	G	703.04	PASS	44	4	0.5	8	intergenic	Csa5G139770,Csa5G139780	dist\x3d1192\x3bdist\x3d2846	.	.	.	.	.	.	.	.	.	.	.	.	.	.	.	.	.	.	.	.	43466	8	0,8	0/0	7	7,0	0/0	18	18,0	43466	11	0,11
CsChi21	Chr5	3720833	.	C	T	445.49	PASS	36	4	0.5	8	intergenic	Csa5G139770,Csa5G139780	dist\x3d1223\x3bdist\x3d2815	.	.	.	.	.	.	.	.	.	.	.	.	.	.	.	.	.	.	.	.	43466	5	0,5	0/0	8	8,0	0/0	17	17,0	43466	6	0,6
CsChi21	Chr5	3720894	.	T	TC	313.64	PASS	33	2	0.333	6	intergenic	Csa5G139770,Csa5G139780	dist\x3d1284\x3bdist\x3d2754	.	.	.	.	.	.	.	.	.	.	.	.	.	.	.	.	.	.	.	.	./.	3	3,0	0/0	11	11,0	0/0	11	11,0	43466	8	0,8
CsChi21	Chr5	3720895	.	G	C	322.69	PASS	33	2	0.333	6	intergenic	Csa5G139770,Csa5G139780	dist\x3d1285\x3bdist\x3d2753	.	.	.	.	.	.	.	.	.	.	.	.	.	.	.	.	.	.	.	.	./.	3	3,0	0/0	11	11,0	0/0	11	11,0	43466	8	0,8
CsChi21	Chr5	3721794	.	T	A	1230.93	PASS	75	3	0.375	8	intergenic	Csa5G139770,Csa5G139780	dist\x3d2184\x3bdist\x3d1854	.	.	.	.	.	.	.	.	.	.	.	.	.	.	.	.	.	.	.	.	0/1	10	1,9	0/0	14	14,0	0/0	29	29,0	43466	22	0,22
CsChi21	Chr5	3721838	.	G	C	1534.08	PASS	94	3	0.375	8	intergenic	Csa5G139770,Csa5G139780	dist\x3d2228\x3bdist\x3d1810	.	.	.	.	.	.	.	.	.	.	.	.	.	.	.	.	.	.	.	.	0/1	16	2,14	0/0	24	24,0	0/0	25	25,0	43466	29	0,29
CsChi21	Chr5	3721954	.	A	T	1435.68	PASS	97	3	0.375	8	intergenic	Csa5G139770,Csa5G139780	dist\x3d2344\x3bdist\x3d1694	.	.	.	.	.	.	.	.	.	.	.	.	.	.	.	.	.	.	.	.	0/1	6	1,5	0/0	25	25,0	0/0	34	34,0	43466	12	0,12
CsChi21	Chr5	3721964	.	T	TATAC	615.93	PASS	82	2	0.25	8	intergenic	Csa5G139770,Csa5G139780	dist\x3d2354\x3bdist\x3d1684	.	.	.	.	.	.	.	.	.	.	.	.	.	.	.	.	.	.	.	.	0/1	5	0,5	0/0	22	22,0	0/0	32	32,0	0/1	9	0,8
CsChi21	Chr5	3722082	.	G	A	710.18	PASS	35	4	0.5	8	intergenic	Csa5G139770,Csa5G139780	dist\x3d2472\x3bdist\x3d1566	.	.	.	.	.	.	.	.	.	.	.	.	.	.	.	.	.	.	.	.	43466	6	0,6	0/0	7	7,0	0/0	9	9,0	43466	13	0,13
CsChi21	Chr5	3722109	.	T	C	574.65	PASS	31	4	0.5	8	intergenic	Csa5G139770,Csa5G139780	dist\x3d2499\x3bdist\x3d1539	.	.	.	.	.	.	.	.	.	.	.	.	.	.	.	.	.	.	.	.	43466	5	0,5	0/0	8	8,0	0/0	7	7,0	43466	11	0,11
CsChi21	Chr5	3722150	.	A	G	931.47	PASS	37	4	0.5	8	intergenic	Csa5G139770,Csa5G139780	dist\x3d2540\x3bdist\x3d1498	.	.	.	.	.	.	.	.	.	.	.	.	.	.	.	.	.	.	.	.	43466	7	0,7	0/0	8	8,0	0/0	8	8,0	43466	14	0,14
CsChi21	Chr5	3722158	.	C	T	1021.44	PASS	40	4	0.5	8	intergenic	Csa5G139770,Csa5G139780	dist\x3d2548\x3bdist\x3d1490	.	.	.	.	.	.	.	.	.	.	.	.	.	.	.	.	.	.	.	.	43466	7	0,7	0/0	8	8,0	0/0	9	9,0	43466	16	0,16
CsChi21	Chr5	3722162	.	T	C	996.47	PASS	39	4	0.5	8	intergenic	Csa5G139770,Csa5G139780	dist\x3d2552\x3bdist\x3d1486	.	.	.	.	.	.	.	.	.	.	.	.	.	.	.	.	.	.	.	.	43466	7	0,7	0/0	8	8,0	0/0	8	8,0	43466	16	0,16
CsChi21	Chr5	3722175	.	G	C	1041.47	PASS	40	4	0.5	8	intergenic	Csa5G139770,Csa5G139780	dist\x3d2565\x3bdist\x3d1473	.	.	.	.	.	.	.	.	.	.	.	.	.	.	.	.	.	.	.	.	43466	7	0,7	0/0	8	8,0	0/0	8	8,0	43466	17	0,17
CsChi21	Chr5	3722213	.	A	G	991.16	PASS	47	4	0.5	8	intergenic	Csa5G139770,Csa5G139780	dist\x3d2603\x3bdist\x3d1435	.	.	.	.	.	.	.	.	.	.	.	.	.	.	.	.	.	.	.	.	43466	7	0,7	0/0	13	13,0	0/0	8	8,0	43466	19	0,19
CsChi21	Chr5	3722254	.	C	T	863.11	PASS	39	4	0.5	8	intergenic	Csa5G139770,Csa5G139780	dist\x3d2644\x3bdist\x3d1394	.	.	.	.	.	.	.	.	.	.	.	.	.	.	.	.	.	.	.	.	43466	6	0,6	0/0	9	9,0	0/0	9	9,0	43466	15	0,15
CsChi21	Chr5	3722282	.	G	A	946.05	PASS	38	4	0.5	8	intergenic	Csa5G139770,Csa5G139780	dist\x3d2672\x3bdist\x3d1366	.	.	.	.	.	.	.	.	.	.	.	.	.	.	.	.	.	.	.	.	43466	8	0,8	0/0	9	9,0	0/0	7	7,0	43466	14	0,14
CsChi21	Chr5	3722287	.	AC	A	1027.1	PASS	39	4	0.5	8	intergenic	Csa5G139770,Csa5G139780	dist\x3d2678\x3bdist\x3d1360	.	.	.	.	.	.	.	.	.	.	.	.	.	.	.	.	.	.	.	.	43466	9	0,9	0/0	9	9,0	0/0	7	7,0	43466	14	0,14
CsChi21	Chr5	3722297	.	A	C	985.05	PASS	39	4	0.5	8	intergenic	Csa5G139770,Csa5G139780	dist\x3d2687\x3bdist\x3d1351	.	.	.	.	.	.	.	.	.	.	.	.	.	.	.	.	.	.	.	.	43466	8	0,8	0/0	9	9,0	0/0	7	7,0	43466	15	0,15
CsChi21	Chr5	3722308	.	G	A	944.01	PASS	42	4	0.5	8	intergenic	Csa5G139770,Csa5G139780	dist\x3d2698\x3bdist\x3d1340	.	.	.	.	.	.	.	.	.	.	.	.	.	.	.	.	.	.	.	.	43466	10	0,10	0/0	11	11,0	0/0	7	7,0	43466	14	0,14
CsChi21	Chr5	3722580	.	A	C	836.88	PASS	30	4	0.5	8	intergenic	Csa5G139770,Csa5G139780	dist\x3d2970\x3bdist\x3d1068	.	.	.	.	.	.	.	.	.	.	.	.	.	.	.	.	.	.	.	.	43466	6	0,6	0/0	6	6,0	./.	4	4,0	43466	14	0,14
CsChi21	Chr5	3722585	.	AT	A	802.69	PASS	30	4	0.5	8	intergenic	Csa5G139770,Csa5G139780	dist\x3d2976\x3bdist\x3d1062	.	.	.	.	.	.	.	.	.	.	.	.	.	.	.	.	.	.	.	.	43466	5	0,5	0/0	6	6,0	0/0	5	5,0	43466	14	0,14
CsChi21	Chr5	3722595	.	A	G	939.91	PASS	34	4	0.5	8	intergenic	Csa5G139770,Csa5G139780	dist\x3d2985\x3bdist\x3d1053	.	.	.	.	.	.	.	.	.	.	.	.	.	.	.	.	.	.	.	.	43466	10	0,10	0/0	6	6,0	0/0	5	5,0	43466	13	0,13
CsChi21	Chr5	3722622	.	T	C	1440.91	PASS	58	4	0.5	8	intergenic	Csa5G139770,Csa5G139780	dist\x3d3012\x3bdist\x3d1026	.	.	.	.	.	.	.	.	.	.	.	.	.	.	.	.	.	.	.	.	43466	17	0,17	0/0	13	13,0	0/0	12	12,0	43466	16	0,16
CsChi21	Chr5	3722635	.	C	A	1395.91	PASS	60	4	0.5	8	intergenic	Csa5G139770,Csa5G139780	dist\x3d3025\x3bdist\x3d1013	.	.	.	.	.	.	.	.	.	.	.	.	.	.	.	.	.	.	.	.	43466	16	0,16	0/0	15	15,0	0/0	13	13,0	43466	16	0,16
CsChi22	Chr6	14337158	.	C	CT	1687.35	PASS	46	8	1	8	intergenic	Csa6G301040,Csa6G301050	dist\x3d2517\x3bdist\x3d6013	.	.	.	.	.	.	.	.	.	.	.	.	.	.	.	.	.	.	.	.	43466	17	0,17	43466	9	0,7	43466	12	0,12	43466	5	0,5
CsChi22	Chr6	14337171	.	T	G	1646.55	PASS	44	7	0.875	8	intergenic	Csa6G301040,Csa6G301050	dist\x3d2530\x3bdist\x3d6000	.	.	.	.	.	.	.	.	.	.	.	.	.	.	.	.	.	.	.	.	43466	19	1,18	43466	10	0,10	43466	10	0,10	./.	4	1,3
CsChi22	Chr6	14339945	.	A	AAATTATATTTAATTAATAAATTATTTCAAAAATAATTATATAC	408.97	PASS	17	6	0.75	8	intergenic	Csa6G301040,Csa6G301050	dist\x3d5304\x3bdist\x3d3226	.	.	.	.	.	.	.	.	.	.	.	.	.	.	.	.	.	.	.	.	./.	2	0,2	43466	5	0,5	./.	3	0,3	0/0	6	6,0
CsChi22	Chr6	14340145	.	C	T	843.63	PASS	28	4	0.5	8	intergenic	Csa6G301040,Csa6G301050	dist\x3d5504\x3bdist\x3d3026	.	.	.	.	.	.	.	.	.	.	.	.	.	.	.	.	.	.	.	.	43466	6	0,6	./.	3	3,0	./.	3	3,0	43466	16	0,16
CsChi22	Chr6	14341858	.	ATCATCTTTTTAGCC	A	555.5	PASS	28	2	1	2	intergenic	Csa6G301040,Csa6G301050	dist\x3d7218\x3bdist\x3d1299	.	.	.	.	.	.	.	.	.	.	.	.	.	.	.	.	.	.	.	.	./.	1	0,0	43466	12	0,12	./.	6	6,0	./.	8	8,0
CsChi22	Chr6	14341874	.	T	A	510.56	PASS	27	2	0.5	4	intergenic	Csa6G301040,Csa6G301050	dist\x3d7233\x3bdist\x3d1297	.	.	.	.	.	.	.	.	.	.	.	.	.	.	.	.	.	.	.	.	./.	1	1,0	43466	12	0,12	./.	6	6,0	0/0	8	8,0
CsChi22	Chr6	14341877	.	A	ATT	505.31	PASS	26	2	1	2	intergenic	Csa6G301040,Csa6G301050	dist\x3d7236\x3bdist\x3d1294	.	.	.	.	.	.	.	.	.	.	.	.	.	.	.	.	.	.	.	.	./.	1	1,0	43466	12	0,12	./.	6	6,0	./.	7	7,0
CsChi22	Chr6	14341880	.	A	AAAAG	501.52	PASS	26	2	0.5	4	intergenic	Csa6G301040,Csa6G301050	dist\x3d7239\x3bdist\x3d1291	.	.	.	.	.	.	.	.	.	.	.	.	.	.	.	.	.	.	.	.	./.	1	1,0	43466	12	0,12	./.	6	6,0	0/0	7	7,0
CsChi22	Chr6	14341881	.	T	TTG	505.31	PASS	26	2	1	2	intergenic	Csa6G301040,Csa6G301050	dist\x3d7240\x3bdist\x3d1290	.	.	.	.	.	.	.	.	.	.	.	.	.	.	.	.	.	.	.	.	./.	1	1,0	43466	12	0,12	./.	6	6,0	./.	7	7,0
CsChi22	Chr6	14341886	.	AAT	A	501.52	PASS	26	2	0.5	4	intergenic	Csa6G301040,Csa6G301050	dist\x3d7246\x3bdist\x3d1283	.	.	.	.	.	.	.	.	.	.	.	.	.	.	.	.	.	.	.	.	./.	1	1,0	43466	12	0,12	./.	6	6,0	0/0	7	7,0
CsChi22	Chr6	14341890	.	G	GC	505.31	PASS	26	2	1	2	intergenic	Csa6G301040,Csa6G301050	dist\x3d7249\x3bdist\x3d1281	.	.	.	.	.	.	.	.	.	.	.	.	.	.	.	.	.	.	.	.	./.	1	1,0	43466	12	0,12	./.	6	6,0	./.	7	7,0
CsChi22	Chr6	14341893	.	ATCTC	A	505.31	PASS	26	2	1	2	intergenic	Csa6G301040,Csa6G301050	dist\x3d7253\x3bdist\x3d1274	.	.	.	.	.	.	.	.	.	.	.	.	.	.	.	.	.	.	.	.	./.	1	1,0	43466	12	0,12	./.	6	6,0	./.	7	7,0
CsChi22	Chr6	14341899	.	G	GTTT	505.31	PASS	26	2	1	2	intergenic	Csa6G301040,Csa6G301050	dist\x3d7258\x3bdist\x3d1272	.	.	.	.	.	.	.	.	.	.	.	.	.	.	.	.	.	.	.	.	./.	2	2,0	43466	12	0,12	./.	5	5,0	./.	7	7,0
CsChi22	Chr6	14341903	.	GT	G	595.31	PASS	27	2	1	2	intergenic	Csa6G301040,Csa6G301050	dist\x3d7263\x3bdist\x3d1267	.	.	.	.	.	.	.	.	.	.	.	.	.	.	.	.	.	.	.	.	./.	2	2,0	43466	13	0,13	./.	5	5,0	./.	7	7,0
CsChi22	Chr6	14341906	.	CA	C	595.31	PASS	26	2	1	2	intergenic	Csa6G301040,Csa6G301050	dist\x3d7266\x3bdist\x3d1264	.	.	.	.	.	.	.	.	.	.	.	.	.	.	.	.	.	.	.	.	./.	2	2,0	43466	12	0,12	./.	5	5,0	./.	7	7,0
CsChi22	Chr6	14341909	.	A	C	514.36	PASS	26	2	1	2	intergenic	Csa6G301040,Csa6G301050	dist\x3d7268\x3bdist\x3d1262	.	.	.	.	.	.	.	.	.	.	.	.	.	.	.	.	.	.	.	.	./.	2	2,0	43466	12	0,12	./.	5	5,0	./.	7	7,0
CsChi22	Chr6	14341910	.	G	T	514.36	PASS	26	2	1	2	intergenic	Csa6G301040,Csa6G301050	dist\x3d7269\x3bdist\x3d1261	.	.	.	.	.	.	.	.	.	.	.	.	.	.	.	.	.	.	.	.	./.	2	2,0	43466	12	0,12	./.	5	5,0	./.	7	7,0
CsChi22	Chr6	14341913	.	G	T	514.36	PASS	26	2	1	2	intergenic	Csa6G301040,Csa6G301050	dist\x3d7272\x3bdist\x3d1258	.	.	.	.	.	.	.	.	.	.	.	.	.	.	.	.	.	.	.	.	./.	2	2,0	43466	12	0,12	./.	5	5,0	./.	7	7,0
CsChi22	Chr6	14341915	.	AGC	A	505.31	PASS	26	2	1	2	intergenic	Csa6G301040,Csa6G301050	dist\x3d7275\x3bdist\x3d1254	.	.	.	.	.	.	.	.	.	.	.	.	.	.	.	.	.	.	.	.	./.	2	2,0	43466	12	0,12	./.	5	5,0	./.	7	7,0
CsChi22	Chr6	14341920	.	C	T	514.36	PASS	26	2	1	2	intergenic	Csa6G301040,Csa6G301050	dist\x3d7279\x3bdist\x3d1251	.	.	.	.	.	.	.	.	.	.	.	.	.	.	.	.	.	.	.	.	./.	2	2,0	43466	12	0,12	./.	5	5,0	./.	7	7,0
CsChi22	Chr6	14341922	.	AGGGG	A	505.31	PASS	26	2	1	2	intergenic	Csa6G301040,Csa6G301050	dist\x3d7282\x3bdist\x3d1245	.	.	.	.	.	.	.	.	.	.	.	.	.	.	.	.	.	.	.	.	./.	2	2,0	43466	12	0,12	./.	5	5,0	./.	7	7,0
CsChi22	Chr6	14341926	.	G	GAA	505.31	PASS	26	2	1	2	intergenic	Csa6G301040,Csa6G301050	dist\x3d7285\x3bdist\x3d1245	.	.	.	.	.	.	.	.	.	.	.	.	.	.	.	.	.	.	.	.	./.	2	2,0	43466	12	0,12	./.	5	5,0	./.	7	7,0
CsChi22	Chr6	14341928	.	T	TTAAATTTATTCTTCATAA	505.31	PASS	26	2	1	2	intergenic	Csa6G301040,Csa6G301050	dist\x3d7287\x3bdist\x3d1243	.	.	.	.	.	.	.	.	.	.	.	.	.	.	.	.	.	.	.	.	./.	2	2,0	43466	12	0,12	./.	5	5,0	./.	7	7,0
CsChi23	Chr6	26077153	.	C	T	417.9	PASS	70	2	0.25	8	upstream\x3bdownstream	Csa6G507510\x3bCsa6G507520	.	.	.	.	.	.	.	.	.	.	.	.	.	.	.	.	.	.	.	.	.	0/1	13	6,7	0/0	25	25,0	0/0	14	14,0	0/1	18	11,7
CsChi23	Chr6	26077185	.	G	C	909.9	PASS	75	2	0.25	8	upstream\x3bdownstream	Csa6G507510\x3bCsa6G507520	.	.	.	.	.	.	.	.	.	.	.	.	.	.	.	.	.	.	.	.	.	0/1	16	5,11	0/0	22	22,0	0/0	14	14,0	0/1	23	12,11
CsChi23	Chr6	26077201	.	A	C	928.9	PASS	75	2	0.25	8	upstream\x3bdownstream	Csa6G507510\x3bCsa6G507520	.	.	.	.	.	.	.	.	.	.	.	.	.	.	.	.	.	.	.	.	.	0/1	17	4,13	0/0	21	21,0	0/0	15	15,0	0/1	22	11,11
CsChi23	Chr6	26077209	.	C	A	844.9	PASS	73	2	0.25	8	upstream\x3bdownstream	Csa6G507510\x3bCsa6G507520	.	.	.	.	.	.	.	.	.	.	.	.	.	.	.	.	.	.	.	.	.	0/1	15	4,11	0/0	21	21,0	0/0	16	16,0	0/1	21	11,10
CsChi23	Chr6	26077228	.	G	C	718.92	PASS	73	2	0.25	8	upstream\x3bdownstream	Csa6G507510\x3bCsa6G507520	.	.	.	.	.	.	.	.	.	.	.	.	.	.	.	.	.	.	.	.	.	0/1	13	3,10	0/0	23	23,0	0/0	17	17,0	0/1	20	11,9
CsChi23	Chr6	26077249	.	C	G	676.95	PASS	70	2	0.25	8	upstream\x3bdownstream	Csa6G507510\x3bCsa6G507520	.	.	.	.	.	.	.	.	.	.	.	.	.	.	.	.	.	.	.	.	.	0/1	13	4,9	0/0	22	22,0	0/0	15	15,0	0/1	20	11,9
CsChi23	Chr6	26077252	.	A	C	715.9	PASS	70	2	0.25	8	upstream\x3bdownstream	Csa6G507510\x3bCsa6G507520	.	.	.	.	.	.	.	.	.	.	.	.	.	.	.	.	.	.	.	.	.	0/1	13	4,9	0/0	22	22,0	0/0	15	15,0	0/1	20	11,9
CsChi23	Chr6	26077272	.	AG	A	628.86	PASS	63	2	0.25	8	upstream\x3bdownstream	Csa6G507510\x3bCsa6G507520	.	.	.	.	.	.	.	.	.	.	.	.	.	.	.	.	.	.	.	.	.	0/1	13	5,8	0/0	16	16,0	0/0	17	17,0	0/1	17	9,8
CsChi23	Chr6	26077278	.	T	C	670.9	PASS	67	2	0.25	8	upstream\x3bdownstream	Csa6G507510\x3bCsa6G507520	.	.	.	.	.	.	.	.	.	.	.	.	.	.	.	.	.	.	.	.	.	0/1	14	5,9	0/0	15	15,0	0/0	18	18,0	0/1	20	11,9
CsChi23	Chr6	26077284	.	A	C	628.91	PASS	63	2	0.25	8	upstream\x3bdownstream	Csa6G507510\x3bCsa6G507520	.	.	.	.	.	.	.	.	.	.	.	.	.	.	.	.	.	.	.	.	.	0/1	14	5,9	0/0	13	13,0	0/0	17	17,0	0/1	19	11,8
CsChi23	Chr6	26077303	.	TA	T	824.19	PASS	74	2	0.25	8	upstream\x3bdownstream	Csa6G507510\x3bCsa6G507520	.	.	.	.	.	.	.	.	.	.	.	.	.	.	.	.	.	.	.	.	.	0/1	16	6,10	0/0	19	19,0	0/0	17	17,0	0/1	22	11,11
CsChi23	Chr6	26077314	.	C	G	702.91	PASS	75	2	0.25	8	upstream\x3bdownstream	Csa6G507510\x3bCsa6G507520	.	.	.	.	.	.	.	.	.	.	.	.	.	.	.	.	.	.	.	.	.	0/1	14	7,7	0/0	20	20,0	0/0	16	16,0	0/1	25	13,12
CsChi23	Chr6	26077359	.	C	T	787.99	PASS	79	2	0.25	8	upstream\x3bdownstream	Csa6G507510\x3bCsa6G507520	.	.	.	.	.	.	.	.	.	.	.	.	.	.	.	.	.	.	.	.	.	0/1	11	7,4	0/0	21	21,0	0/0	17	17,0	0/1	30	13,17
CsChi23	Chr6	26077375	.	C	A	787.9	PASS	76	2	0.25	8	upstream\x3bdownstream	Csa6G507510\x3bCsa6G507520	.	.	.	.	.	.	.	.	.	.	.	.	.	.	.	.	.	.	.	.	.	0/1	11	7,4	0/0	19	19,0	0/0	16	16,0	0/1	30	13,17
CsChi23	Chr6	26077378	.	A	T	787.9	PASS	76	2	0.25	8	upstream\x3bdownstream	Csa6G507510\x3bCsa6G507520	.	.	.	.	.	.	.	.	.	.	.	.	.	.	.	.	.	.	.	.	.	0/1	11	7,4	0/0	19	19,0	0/0	16	16,0	0/1	30	13,17
CsChi23	Chr6	26077445	.	T	G	741.24	PASS	71	2	0.25	8	upstream\x3bdownstream	Csa6G507510\x3bCsa6G507520	.	.	.	.	.	.	.	.	.	.	.	.	.	.	.	.	.	.	.	.	.	0/1	9	4,5	0/0	19	19,0	0/0	16	16,0	0/1	27	10,17
CsChi23	Chr6	26077542	.	A	G	655.91	PASS	57	2	0.25	8	upstream\x3bdownstream	Csa6G507510\x3bCsa6G507520	.	.	.	.	.	.	.	.	.	.	.	.	.	.	.	.	.	.	.	.	.	./.	4	1,3	0/0	13	13,0	0/0	19	19,0	0/1	21	7,14
CsChi23	Chr6	26077543	.	G	A	655.9	PASS	56	2	0.25	8	upstream\x3bdownstream	Csa6G507510\x3bCsa6G507520	.	.	.	.	.	.	.	.	.	.	.	.	.	.	.	.	.	.	.	.	.	./.	4	1,3	0/0	12	12,0	0/0	19	19,0	0/1	21	7,14
CsChi23	Chr6	26077588	.	C	G	652.9	PASS	55	2	0.25	8	upstream\x3bdownstream	Csa6G507510\x3bCsa6G507520	.	.	.	.	.	.	.	.	.	.	.	.	.	.	.	.	.	.	.	.	.	0/1	5	1,4	0/0	13	13,0	0/0	19	19,0	0/1	18	5,13
CsChi23	Chr6	26077590	.	A	G	652.9	PASS	54	2	0.25	8	upstream\x3bdownstream	Csa6G507510\x3bCsa6G507520	.	.	.	.	.	.	.	.	.	.	.	.	.	.	.	.	.	.	.	.	.	./.	4	1,3	0/0	13	13,0	0/0	19	19,0	0/1	18	5,13
CsChi23	Chr6	26077681	.	GTCATTTATTCATTTAT	G	699.87	PASS	59	2	0.25	8	upstream\x3bdownstream	Csa6G507510\x3bCsa6G507520	.	.	.	.	.	.	.	.	.	.	.	.	.	.	.	.	.	.	.	.	.	0/1	12	5,7	0/0	11	11,0	0/0	15	15,0	0/1	20	8,12
CsChi23	Chr6	26077723	.	T	G	785.9	PASS	64	2	0.25	8	upstream\x3bdownstream	Csa6G507510\x3bCsa6G507520	.	.	.	.	.	.	.	.	.	.	.	.	.	.	.	.	.	.	.	.	.	0/1	13	5,8	0/0	13	13,0	0/0	14	14,0	0/1	24	10,14
CsChi23	Chr6	26077769	.	C	G	788.9	PASS	70	2	0.25	8	upstream\x3bdownstream	Csa6G507510\x3bCsa6G507520	.	.	.	.	.	.	.	.	.	.	.	.	.	.	.	.	.	.	.	.	.	0/1	20	8,12	0/0	14	14,0	0/0	18	18,0	0/1	18	8,10
CsChi23	Chr6	26077887	.	A	T	852.9	PASS	104	2	0.25	8	upstream\x3bdownstream	Csa6G507510\x3bCsa6G507520	.	.	.	.	.	.	.	.	.	.	.	.	.	.	.	.	.	.	.	.	.	0/1	31	15,16	0/0	29	29,0	0/0	21	21,0	0/1	23	13,10
CsChi23	Chr6	26077967	.	C	T	892.9	PASS	93	2	0.25	8	UTR3	Csa6G507520	Csa6M507520.1:c.*119G>A	.	.	.	.	.	.	.	.	.	.	.	.	.	.	.	.	.	.	.	.	0/1	26	13,13	0/0	22	22,0	0/0	19	19,0	0/1	26	14,12
CsChi23	Chr6	26078013	.	T	C	757.9	PASS	95	2	0.25	8	UTR3	Csa6G507520	Csa6M507520.1:c.*73A>G	.	.	.	.	.	.	.	.	.	.	.	.	.	.	.	.	.	.	.	.	0/1	26	14,12	0/0	22	22,0	0/0	17	17,0	0/1	30	20,10
CsChi23	Chr6	26078275	.	A	G	1381.9	PASS	145	2	0.25	8	exonic	Csa6G507520	.	synonymous_SNV	Csa6G507520:Csa6M507520.1:exon3:c.T774C:p.S258S	.	.	.	.	.	.	.	.	.	.	.	.	.	.	.	.	.	.	0/1	40	16,24	0/0	33	33,0	0/0	36	36,0	0/1	36	21,15
CsChi23	Chr6	26078297	.	G	A	1293.9	PASS	144	2	0.25	8	exonic	Csa6G507520	.	nonsynonymous_SNV	Csa6G507520:Csa6M507520.1:exon3:c.C752T:p.T251I	.	.	.	.	.	.	.	.	.	.	.	.	.	.	.	.	.	.	0/1	37	15,22	0/0	34	34,0	0/0	36	36,0	0/1	37	22,15
CsChi23	Chr6	26078362	.	G	A	1415.9	PASS	145	2	0.25	8	exonic	Csa6G507520	.	synonymous_SNV	Csa6G507520:Csa6M507520.1:exon3:c.C687T:p.F229F	.	.	.	.	.	.	.	.	.	.	.	.	.	.	.	.	.	.	0/1	42	16,26	0/0	26	26,0	0/0	39	39,0	0/1	38	23,15
CsChi23	Chr6	26078497	.	T	C	1104.91	PASS	105	2	0.25	8	intronic	Csa6G507520	.	.	.	.	.	.	.	.	.	.	.	.	.	.	.	.	.	.	.	.	.	0/1	24	10,14	0/0	25	25,0	0/0	29	29,0	0/1	27	11,16
CsChi23	Chr6	26078501	.	G	GA	1035.86	PASS	94	2	0.25	8	intronic	Csa6G507520	.	.	.	.	.	.	.	.	.	.	.	.	.	.	.	.	.	.	.	.	.	0/1	22	11,11	0/0	20	20,0	0/0	25	25,0	0/1	27	11,16
CsChi23	Chr6	26078535	.	G	A	885.92	PASS	92	2	0.25	8	intronic	Csa6G507520	.	.	.	.	.	.	.	.	.	.	.	.	.	.	.	.	.	.	.	.	.	0/1	20	9,11	0/0	26	26,0	0/0	25	25,0	0/1	21	6,15
CsChi23	Chr6	26078672	.	C	T	1055.9	PASS	115	2	0.25	8	exonic	Csa6G507520	.	nonsynonymous_SNV	Csa6G507520:Csa6M507520.1:exon2:c.G517A:p.A173T	.	.	.	.	.	.	.	.	.	.	.	.	.	.	.	.	.	.	0/1	34	15,19	0/0	30	30,0	0/0	23	23,0	0/1	28	17,11
CsChi23	Chr6	26078751	.	A	G	1150.9	PASS	121	2	0.25	8	intronic	Csa6G507520	.	.	.	.	.	.	.	.	.	.	.	.	.	.	.	.	.	.	.	.	.	0/1	34	14,20	0/0	28	28,0	0/0	30	30,0	0/1	29	16,13
CsChi23	Chr6	26078783	.	A	C	1304.9	PASS	113	2	0.25	8	intronic	Csa6G507520	.	.	.	.	.	.	.	.	.	.	.	.	.	.	.	.	.	.	.	.	.	0/1	31	10,21	0/0	27	27,0	0/0	29	29,0	0/1	26	14,12
CsChi23	Chr6	26078792	.	A	G	1187.9	PASS	111	2	0.25	8	intronic	Csa6G507520	.	.	.	.	.	.	.	.	.	.	.	.	.	.	.	.	.	.	.	.	.	0/1	29	10,19	0/0	28	28,0	0/0	29	29,0	0/1	25	13,12
CsChi23	Chr6	26078884	.	G	T	1160.9	PASS	105	2	0.25	8	exonic	Csa6G507520	.	nonsynonymous_SNV	Csa6G507520:Csa6M507520.1:exon1:c.C420A:p.F140L	.	.	.	.	.	.	.	.	.	.	.	.	.	.	.	.	.	.	0/1	30	9,21	0/0	27	27,0	0/0	17	17,0	0/1	31	16,15
CsChi23	Chr6	26078938	.	G	T	1111.9	PASS	92	2	0.25	8	exonic	Csa6G507520	.	synonymous_SNV	Csa6G507520:Csa6M507520.1:exon1:c.C366A:p.A122A	.	.	.	.	.	.	.	.	.	.	.	.	.	.	.	.	.	.	0/1	27	10,17	0/0	22	22,0	0/0	18	18,0	0/1	25	14,11
CsChi23	Chr6	26078939	.	G	T	1111.9	PASS	92	2	0.25	8	exonic	Csa6G507520	.	nonsynonymous_SNV	Csa6G507520:Csa6M507520.1:exon1:c.C365A:p.A122D	.	.	.	.	.	.	.	.	.	.	.	.	.	.	.	.	.	.	0/1	27	10,17	0/0	22	22,0	0/0	18	18,0	0/1	25	14,11
CsChi23	Chr6	26078948	.	A	G	1153.9	PASS	98	2	0.25	8	exonic	Csa6G507520	.	nonsynonymous_SNV	Csa6G507520:Csa6M507520.1:exon1:c.T356C:p.F119S	.	.	.	.	.	.	.	.	.	.	.	.	.	.	.	.	.	.	0/1	28	10,18	0/0	24	24,0	0/0	20	20,0	0/1	26	14,12
CsChi23	Chr6	26079059	.	C	T	1030.9	PASS	91	2	0.25	8	exonic	Csa6G507520	.	nonsynonymous_SNV	Csa6G507520:Csa6M507520.1:exon1:c.G245A:p.G82E	.	.	.	.	.	.	.	.	.	.	.	.	.	.	.	.	.	.	0/1	34	16,18	0/0	16	16,0	0/0	25	25,0	0/1	16	7,9
CsChi23	Chr6	26079061	.	A	G	1030.9	PASS	90	2	0.25	8	exonic	Csa6G507520	.	synonymous_SNV	Csa6G507520:Csa6M507520.1:exon1:c.T243C:p.V81V	.	.	.	.	.	.	.	.	.	.	.	.	.	.	.	.	.	.	0/1	33	15,18	0/0	16	16,0	0/0	25	25,0	0/1	16	7,9
CsChi23	Chr6	26079100	.	A	G	900.9	PASS	97	2	0.25	8	exonic	Csa6G507520	.	synonymous_SNV	Csa6G507520:Csa6M507520.1:exon1:c.T204C:p.R68R	.	.	.	.	.	.	.	.	.	.	.	.	.	.	.	.	.	.	0/1	30	15,15	0/0	21	21,0	0/0	28	28,0	0/1	18	7,11
CsChi23	Chr6	26079136	.	G	A	783.9	PASS	85	2	0.25	8	exonic	Csa6G507520	.	synonymous_SNV	Csa6G507520:Csa6M507520.1:exon1:c.C168T:p.D56D	.	.	.	.	.	.	.	.	.	.	.	.	.	.	.	.	.	.	0/1	28	13,15	0/0	18	18,0	0/0	24	24,0	0/1	15	5,10
CsChi23	Chr6	26079208	.	C	T	868.9	PASS	80	2	0.25	8	exonic	Csa6G507520	.	synonymous_SNV	Csa6G507520:Csa6M507520.1:exon1:c.G96A:p.G32G	.	.	.	.	.	.	.	.	.	.	.	.	.	.	.	.	.	.	0/1	25	10,15	0/0	17	17,0	0/0	21	21,0	0/1	17	6,11
CsChi23	Chr6	26079227	.	A	G	1051.9	PASS	81	2	0.25	8	exonic	Csa6G507520	.	nonsynonymous_SNV	Csa6G507520:Csa6M507520.1:exon1:c.T77C:p.V26A	.	.	.	.	.	.	.	.	.	.	.	.	.	.	.	.	.	.	0/1	24	10,14	0/0	17	17,0	0/0	21	21,0	0/1	19	6,13
CsChi23	Chr6	26079230	.	A	G	1051.9	PASS	78	2	0.25	8	exonic	Csa6G507520	.	nonsynonymous_SNV	Csa6G507520:Csa6M507520.1:exon1:c.T74C:p.V25A	.	.	.	.	.	.	.	.	.	.	.	.	.	.	.	.	.	.	0/1	24	10,14	0/0	17	17,0	0/0	18	18,0	0/1	19	6,13
CsChi23	Chr6	26079602	.	A	T	390.3	PASS	64	1	0.125	8	upstream	Csa6G507520	.	.	.	.	.	.	.	.	.	.	.	.	.	.	.	.	.	.	.	.	.	0/1	16	6,10	0/0	13	13,0	0/0	21	21,0	0/0	14	14,0
CsChi23	Chr6	26079609	.	C	T	355.3	PASS	61	1	0.125	8	upstream	Csa6G507520	.	.	.	.	.	.	.	.	.	.	.	.	.	.	.	.	.	.	.	.	.	0/1	15	5,10	0/0	10	10,0	0/0	21	21,0	0/0	15	15,0
CsChi23	Chr6	26079620	.	T	C	200.3	PASS	61	1	0.125	8	upstream	Csa6G507520	.	.	.	.	.	.	.	.	.	.	.	.	.	.	.	.	.	.	.	.	.	0/1	13	4,9	0/0	11	11,0	0/0	20	20,0	0/0	17	17,0
CsChi23	Chr6	26079651	.	C	G	116.31	PASS	50	1	0.125	8	upstream	Csa6G507520	.	.	.	.	.	.	.	.	.	.	.	.	.	.	.	.	.	.	.	.	.	0/1	9	4,5	0/0	10	10,0	0/0	16	16,0	0/0	15	15,0
CsChi23	Chr6	26080310	.	T	C	50.54	PASS	39	2	0.25	8	intergenic	Csa6G507520,Csa6G508020	dist\x3d1007\x3bdist\x3d1850	.	.	.	.	.	.	.	.	.	.	.	.	.	.	.	.	.	.	.	.	0/1	9	8,1	./.	3	3,0	0/0	9	9,0	0/1	8	6,2
CsChi23	Chr6	26080411	.	A	T	64.95	PASS	43	2	0.25	8	intergenic	Csa6G507520,Csa6G508020	dist\x3d1108\x3bdist\x3d1749	.	.	.	.	.	.	.	.	.	.	.	.	.	.	.	.	.	.	.	.	0/1	5	4,1	0/0	11	11,0	0/0	7	7,0	0/1	7	5,2
CsChi23	Chr6	26080608	.	G	T	261.93	PASS	50	2	0.25	8	intergenic	Csa6G507520,Csa6G508020	dist\x3d1305\x3bdist\x3d1552	.	.	.	.	.	.	.	.	.	.	.	.	.	.	.	.	.	.	.	.	0/1	9	6,3	0/0	15	15,0	0/0	8	8,0	0/1	15	8,7
CsChi23	Chr6	26080743	.	G	C	247.92	PASS	36	2	0.25	8	intergenic	Csa6G507520,Csa6G508020	dist\x3d1440\x3bdist\x3d1417	.	.	.	.	.	.	.	.	.	.	.	.	.	.	.	.	.	.	.	.	0/1	5	2,3	0/0	16	16,0	0/0	9	9,0	0/1	6	2,4
CsChi23	Chr6	26080795	.	T	C	198.17	PASS	24	2	0.25	8	intergenic	Csa6G507520,Csa6G508020	dist\x3d1492\x3bdist\x3d1365	.	.	.	.	.	.	.	.	.	.	.	.	.	.	.	.	.	.	.	.	0/1	5	1,4	0/0	10	10,0	./.	4	4,0	0/1	5	3,2
CsChi23	Chr6	26080798	.	G	T	43.57	PASS	24	1	0.125	8	intergenic	Csa6G507520,Csa6G508020	dist\x3d1495\x3bdist\x3d1362	.	.	.	.	.	.	.	.	.	.	.	.	.	.	.	.	.	.	.	.	0/0	5	5,0	0/0	10	10,0	./.	4	4,0	0/1	5	3,2
CsChi23	Chr6	26080834	.	C	G	295.57	PASS	26	3	0.375	8	intergenic	Csa6G507520,Csa6G508020	dist\x3d1531\x3bdist\x3d1326	.	.	.	.	.	.	.	.	.	.	.	.	.	.	.	.	.	.	.	.	43466	6	0,6	0/0	10	10,0	./.	4	4,0	0/1	5	3,2
CsChi23	Chr6	26080840	.	T	A	260.62	PASS	25	3	0.375	8	intergenic	Csa6G507520,Csa6G508020	dist\x3d1537\x3bdist\x3d1320	.	.	.	.	.	.	.	.	.	.	.	.	.	.	.	.	.	.	.	.	43466	5	0,5	0/0	9	9,0	0/0	5	5,0	0/1	5	3,2
CsChi23	Chr6	26080904	.	G	A	166.95	PASS	27	3	0.375	8	intergenic	Csa6G507520,Csa6G508020	dist\x3d1601\x3bdist\x3d1256	.	.	.	.	.	.	.	.	.	.	.	.	.	.	.	.	.	.	.	.	./.	2	0,2	0/0	7	7,0	0/0	10	10,0	0/1	7	4,3
CsChi23	Chr6	26080921	.	C	G	167	PASS	26	3	0.375	8	intergenic	Csa6G507520,Csa6G508020	dist\x3d1618\x3bdist\x3d1239	.	.	.	.	.	.	.	.	.	.	.	.	.	.	.	.	.	.	.	.	./.	2	0,2	0/0	6	6,0	0/0	10	10,0	0/1	7	4,3
CsChi23	Chr6	26080922	.	G	A	167	PASS	26	3	0.375	8	intergenic	Csa6G507520,Csa6G508020	dist\x3d1619\x3bdist\x3d1238	.	.	.	.	.	.	.	.	.	.	.	.	.	.	.	.	.	.	.	.	./.	2	0,2	0/0	6	6,0	0/0	10	10,0	0/1	7	4,3
CsChi23	Chr6	26080924	.	C	G	208.99	PASS	28	3	0.375	8	intergenic	Csa6G507520,Csa6G508020	dist\x3d1621\x3bdist\x3d1236	.	.	.	.	.	.	.	.	.	.	.	.	.	.	.	.	.	.	.	.	./.	2	0,2	0/0	6	6,0	0/0	12	12,0	0/1	7	4,3
CsChi23	Chr6	26080927	.	T	G	333.75	PASS	30	3	0.375	8	intergenic	Csa6G507520,Csa6G508020	dist\x3d1624\x3bdist\x3d1233	.	.	.	.	.	.	.	.	.	.	.	.	.	.	.	.	.	.	.	.	./.	2	0,2	0/0	7	7,0	0/0	12	12,0	0/1	8	4,4
CsChi23	Chr6	26080929	.	T	G	377.96	PASS	34	3	0.375	8	intergenic	Csa6G507520,Csa6G508020	dist\x3d1626\x3bdist\x3d1231	.	.	.	.	.	.	.	.	.	.	.	.	.	.	.	.	.	.	.	.	./.	3	0,3	0/0	7	7,0	0/0	12	12,0	0/1	11	5,6
CsChi23	Chr6	26080948	.	T	A	383.96	PASS	33	3	0.375	8	intergenic	Csa6G507520,Csa6G508020	dist\x3d1645\x3bdist\x3d1212	.	.	.	.	.	.	.	.	.	.	.	.	.	.	.	.	.	.	.	.	./.	4	0,4	0/0	6	6,0	0/0	13	13,0	0/1	9	3,6
CsChi23	Chr6	26081038	.	AT	A	254.03	PASS	27	2	0.25	8	intergenic	Csa6G507520,Csa6G508020	dist\x3d1736\x3bdist\x3d1121	.	.	.	.	.	.	.	.	.	.	.	.	.	.	.	.	.	.	.	.	0/1	5	2,3	0/0	5	5,0	0/0	7	7,0	0/1	10	3,7
CsChi23	Chr6	26081066	.	G	C	381.22	PASS	31	2	0.25	8	intergenic	Csa6G507520,Csa6G508020	dist\x3d1763\x3bdist\x3d1094	.	.	.	.	.	.	.	.	.	.	.	.	.	.	.	.	.	.	.	.	0/1	5	2,3	0/0	8	8,0	0/0	6	6,0	0/1	12	2,10
CsChi24	Chr6	26081170	.	A	T	130.01	PASS	21	1	0.167	6	downstream	Csa6G508020	.	.	.	.	.	.	.	.	.	.	.	.	.	.	.	.	.	.	.	.	.	./.	2	2,0	0/0	9	9,0	./.	3	3,0	0/1	7	2,5
CsChi24	Chr6	26081604	.	T	C	50.23	PASS	11	1	0.125	8	downstream	Csa6G508020	.	.	.	.	.	.	.	.	.	.	.	.	.	.	.	.	.	.	.	.	.	0/0	5	5,0	./.	1	1,0	./.	1	1,0	./.	4	2,2
CsChi24	Chr6	26081873	.	A	G	446.28	PASS	21	4	0.5	8	downstream	Csa6G508020	.	.	.	.	.	.	.	.	.	.	.	.	.	.	.	.	.	.	.	.	.	0/0	5	5,0	43466	5	0,5	43466	7	0,7	./.	4	4,0
CsChi24	Chr6	26082024	.	C	T	1165.43	PASS	73	4	0.5	8	downstream	Csa6G508020	.	.	.	.	.	.	.	.	.	.	.	.	.	.	.	.	.	.	.	.	.	0/0	13	13,0	43466	16	1,15	43466	15	0,15	0/0	27	27,0
CsChi24	Chr6	26082070	.	C	CACAT	972.88	PASS	74	4	0.5	8	downstream	Csa6G508020	.	.	.	.	.	.	.	.	.	.	.	.	.	.	.	.	.	.	.	.	.	0/0	18	18,0	43466	14	0,14	43466	9	0,9	0/0	28	28,0
CsChi24	Chr6	26082110	.	C	A	747.95	PASS	59	4	0.5	8	downstream	Csa6G508020	.	.	.	.	.	.	.	.	.	.	.	.	.	.	.	.	.	.	.	.	.	0/0	19	19,0	43466	8	0,8	43466	7	0,7	0/0	25	25,0
CsChi24	Chr6	26082131	.	C	T	1129.9	PASS	89	4	0.5	8	downstream	Csa6G508020	.	.	.	.	.	.	.	.	.	.	.	.	.	.	.	.	.	.	.	.	.	0/0	25	25,0	43466	15	0,15	43466	13	0,13	0/0	35	35,0
CsChi24	Chr6	26082211	.	C	T	2155.9	PASS	118	4	0.5	8	exonic	Csa6G508020	.	synonymous_SNV	Csa6G508020:Csa6M508020.1:exon4:c.G1032A:p.L344L	.	.	.	.	.	.	.	.	.	.	.	.	.	.	.	.	.	.	0/0	27	27,0	43466	29	0,29	43466	26	0,26	0/0	34	32,0
CsChi24	Chr6	26082223	.	A	G	5267.34	PASS	125	7	0.875	8	exonic	Csa6G508020	.	synonymous_SNV	Csa6G508020:Csa6M508020.1:exon4:c.T1020C:p.Y340Y	.	.	.	.	.	.	.	.	.	.	.	.	.	.	.	.	.	.	0/1	32	3,29	43466	29	0,29	43466	26	0,26	43466	34	0,34
CsChi24	Chr6	26082226	.	T	C	5306.34	PASS	128	7	0.875	8	exonic	Csa6G508020	.	synonymous_SNV	Csa6G508020:Csa6M508020.1:exon4:c.A1017G:p.R339R	.	.	.	.	.	.	.	.	.	.	.	.	.	.	.	.	.	.	0/1	33	3,30	43466	29	0,29	43466	27	0,27	43466	35	0,35
CsChi24	Chr6	26082232	.	G	A	2455.9	PASS	127	4	0.5	8	exonic	Csa6G508020	.	synonymous_SNV	Csa6G508020:Csa6M508020.1:exon4:c.C1011T:p.Y337Y	.	.	.	.	.	.	.	.	.	.	.	.	.	.	.	.	.	.	0/0	34	34,0	43466	29	0,29	43466	27	0,27	0/0	36	36,0
CsChi24	Chr6	26082268	.	G	A	4300.46	PASS	124	7	0.875	8	exonic	Csa6G508020	.	synonymous_SNV	Csa6G508020:Csa6M508020.1:exon4:c.C975T:p.G325G	.	.	.	.	.	.	.	.	.	.	.	.	.	.	.	.	.	.	0/1	33	5,28	43466	31	0,31	43466	23	0,23	43466	34	2,32
CsChi24	Chr6	26082283	.	G	A	1778.9	PASS	106	4	0.5	8	exonic	Csa6G508020	.	synonymous_SNV	Csa6G508020:Csa6M508020.1:exon4:c.C960T:p.L320L	.	.	.	.	.	.	.	.	.	.	.	.	.	.	.	.	.	.	0/0	36	36,0	43466	25	0,25	43466	19	0,19	0/0	26	26,0
CsChi24	Chr6	26082301	.	A	G	4200.9	PASS	121	6	0.75	8	exonic	Csa6G508020	.	synonymous_SNV	Csa6G508020:Csa6M508020.1:exon4:c.T942C:p.N314N	.	.	.	.	.	.	.	.	.	.	.	.	.	.	.	.	.	.	0/1	45	7,38	43466	24	0,24	43466	19	0,19	0/1	33	5,28
CsChi24	Chr6	26082334	.	G	A	5076.9	PASS	131	6	0.75	8	exonic	Csa6G508020	.	synonymous_SNV	Csa6G508020:Csa6M508020.1:exon4:c.C909T:p.A303A	.	.	.	.	.	.	.	.	.	.	.	.	.	.	.	.	.	.	0/1	42	6,36	43466	23	0,23	43466	22	0,22	0/1	44	6,38
CsChi24	Chr6	26082337	.	A	G	5211.9	PASS	131	6	0.75	8	exonic	Csa6G508020	.	synonymous_SNV	Csa6G508020:Csa6M508020.1:exon4:c.T906C:p.A302A	.	.	.	.	.	.	.	.	.	.	.	.	.	.	.	.	.	.	0/1	42	6,36	43466	25	0,25	43466	21	0,21	0/1	43	6,37
CsChi24	Chr6	26082340	.	T	A	5023.9	PASS	128	6	0.75	8	exonic	Csa6G508020	.	nonsynonymous_SNV	Csa6G508020:Csa6M508020.1:exon4:c.A903T:p.R301S	.	.	.	.	.	.	.	.	.	.	.	.	.	.	.	.	.	.	0/1	41	6,35	43466	25	0,25	43466	20	0,20	0/1	42	6,36
CsChi24	Chr6	26082341	.	C	T	5023.9	PASS	128	6	0.75	8	exonic	Csa6G508020	.	nonsynonymous_SNV	Csa6G508020:Csa6M508020.1:exon4:c.G902A:p.R301K	.	.	.	.	.	.	.	.	.	.	.	.	.	.	.	.	.	.	0/1	41	6,35	43466	25	0,25	43466	20	0,20	0/1	42	6,36
CsChi24	Chr6	26082346	.	G	A	5023.9	PASS	126	6	0.75	8	exonic	Csa6G508020	.	synonymous_SNV	Csa6G508020:Csa6M508020.1:exon4:c.C897T:p.I299I	.	.	.	.	.	.	.	.	.	.	.	.	.	.	.	.	.	.	0/1	40	6,34	43466	24	0,24	43466	20	0,20	0/1	42	6,36
CsChi24	Chr6	26082347	.	A	G	5200.9	PASS	126	6	0.75	8	exonic	Csa6G508020	.	nonsynonymous_SNV	Csa6G508020:Csa6M508020.1:exon4:c.T896C:p.I299T	.	.	.	.	.	.	.	.	.	.	.	.	.	.	.	.	.	.	0/1	41	6,35	43466	23	0,23	43466	20	0,20	0/1	42	6,36
CsChi24	Chr6	26082351	.	T	C	5114.9	PASS	133	6	0.75	8	exonic	Csa6G508020	.	nonsynonymous_SNV	Csa6G508020:Csa6M508020.1:exon4:c.A892G:p.S298G	.	.	.	.	.	.	.	.	.	.	.	.	.	.	.	.	.	.	0/1	43	6,37	43466	25	0,25	43466	23	0,23	0/1	42	6,36
CsChi24	Chr6	26082381	.	T	C	162.91	PASS	126	2	0.25	8	exonic	Csa6G508020	.	nonsynonymous_SNV	Csa6G508020:Csa6M508020.1:exon4:c.A862G:p.N288D	.	.	.	.	.	.	.	.	.	.	.	.	.	.	.	.	.	.	0/1	37	33,4	0/0	29	29,0	0/0	25	25,0	0/1	35	29,6
CsChi24	Chr6	26082435	.	T	G	34.34	my_snp_filter	125	1	0.125	8	exonic	Csa6G508020	.	nonsynonymous_SNV	Csa6G508020:Csa6M508020.1:exon4:c.A808C:p.K270Q	.	.	.	.	.	.	.	.	.	.	.	.	.	.	.	.	.	.	0/0	30	30,0	0/0	34	34,0	0/0	30	30,0	0/1	31	27,4
CsChi24	Chr6	26082506	.	G	A	215.36	PASS	137	1	0.125	8	exonic	Csa6G508020	.	nonsynonymous_SNV	Csa6G508020:Csa6M508020.1:exon4:c.C737T:p.A246V	.	.	.	.	.	.	.	.	.	.	.	.	.	.	.	.	.	.	0/0	37	37,0	0/0	39	39,0	0/0	21	21,0	0/1	40	32,8
CsChi24	Chr6	26082509	.	G	A	212.35	PASS	141	1	0.125	8	exonic	Csa6G508020	.	nonsynonymous_SNV	Csa6G508020:Csa6M508020.1:exon4:c.C734T:p.P245L	.	.	.	.	.	.	.	.	.	.	.	.	.	.	.	.	.	.	0/0	38	38,0	0/0	37	37,0	0/0	24	24,0	0/1	42	33,9
CsChi24	Chr6	26082586	.	T	G	4978.91	PASS	160	6	0.75	8	intronic	Csa6G508020	.	.	.	.	.	.	.	.	.	.	.	.	.	.	.	.	.	.	.	.	.	0/1	43	4,39	43466	33	0,33	43466	23	0,23	0/1	61	24,37
CsChi24	Chr6	26082609	.	GA	G	4699.86	PASS	164	6	0.75	8	intronic	Csa6G508020	.	.	.	.	.	.	.	.	.	.	.	.	.	.	.	.	.	.	.	.	.	0/1	42	6,36	43466	32	0,32	43466	23	0,23	0/1	65	27,38
CsChi24	Chr6	26082657	.	G	A	5242.9	PASS	200	6	0.75	8	exonic	Csa6G508020	.	synonymous_SNV	Csa6G508020:Csa6M508020.1:exon3:c.C687T:p.Y229Y	.	.	.	.	.	.	.	.	.	.	.	.	.	.	.	.	.	.	0/1	65	24,41	43466	31	0,31	43466	32	0,32	0/1	72	38,34
CsChi24	Chr6	26082718	.	A	C	1980.9	PASS	196	2	0.25	8	exonic	Csa6G508020	.	nonsynonymous_SNV	Csa6G508020:Csa6M508020.1:exon3:c.T626G:p.I209R	.	.	.	.	.	.	.	.	.	.	.	.	.	.	.	.	.	.	0/1	67	35,32	0/0	35	35,0	0/0	32	32,0	0/1	62	36,26
CsChi24	Chr6	26082794	.	G	A	454.9	PASS	154	2	0.25	8	intronic	Csa6G508020	.	.	.	.	.	.	.	.	.	.	.	.	.	.	.	.	.	.	.	.	.	0/1	43	31,12	0/0	34	34,0	0/0	35	35,0	0/1	42	37,5
CsChi24	Chr6	26082800	.	T	C	433.9	PASS	153	2	0.25	8	intronic	Csa6G508020	.	.	.	.	.	.	.	.	.	.	.	.	.	.	.	.	.	.	.	.	.	0/1	41	30,11	0/0	34	34,0	0/0	35	35,0	0/1	43	38,5
CsChi24	Chr6	26082801	.	C	T	433.9	PASS	153	2	0.25	8	intronic	Csa6G508020	.	.	.	.	.	.	.	.	.	.	.	.	.	.	.	.	.	.	.	.	.	0/1	41	30,11	0/0	34	34,0	0/0	35	35,0	0/1	43	38,5
CsChi24	Chr6	26082833	.	A	T	34.34	my_snp_filter	149	1	0.125	8	intronic	Csa6G508020	.	.	.	.	.	.	.	.	.	.	.	.	.	.	.	.	.	.	.	.	.	0/1	36	31,5	0/0	36	36,0	0/0	35	35,0	0/0	42	42,0
CsChi24	Chr6	26082848	.	A	G	2926.02	PASS	141	4	0.5	8	intronic	Csa6G508020	.	.	.	.	.	.	.	.	.	.	.	.	.	.	.	.	.	.	.	.	.	0/0	32	30,2	43466	34	0,34	43466	37	0,37	0/0	38	38,0
CsChi24	Chr6	26083010	.	G	A	3015.9	PASS	133	4	0.5	8	exonic	Csa6G508020	.	synonymous_SNV	Csa6G508020:Csa6M508020.1:exon2:c.C417T:p.D139D	.	.	.	.	.	.	.	.	.	.	.	.	.	.	.	.	.	.	0/0	31	31,0	43466	32	0,32	43466	35	0,35	0/0	35	35,0
CsChi24	Chr6	26083017	.	G	C	3060.9	PASS	135	4	0.5	8	exonic	Csa6G508020	.	nonsynonymous_SNV	Csa6G508020:Csa6M508020.1:exon2:c.C410G:p.S137C	.	.	.	.	.	.	.	.	.	.	.	.	.	.	.	.	.	.	0/0	30	30,0	43466	33	0,33	43466	36	0,36	0/0	36	36,0
CsChi24	Chr6	26083018	.	A	T	3060.9	PASS	133	4	0.5	8	exonic	Csa6G508020	.	nonsynonymous_SNV	Csa6G508020:Csa6M508020.1:exon2:c.T409A:p.S137T	.	.	.	.	.	.	.	.	.	.	.	.	.	.	.	.	.	.	0/0	30	30,0	43466	33	0,33	43466	34	0,34	0/0	36	36,0
CsChi24	Chr6	26083079	.	A	G	2266.9	PASS	112	4	0.5	8	exonic	Csa6G508020	.	synonymous_SNV	Csa6G508020:Csa6M508020.1:exon2:c.T348C:p.G116G	.	.	.	.	.	.	.	.	.	.	.	.	.	.	.	.	.	.	0/0	28	28,0	43466	26	0,26	43466	24	0,24	0/0	34	34,0
CsChi24	Chr6	26083085	.	A	G	2230.9	PASS	113	4	0.5	8	exonic	Csa6G508020	.	synonymous_SNV	Csa6G508020:Csa6M508020.1:exon2:c.T342C:p.S114S	.	.	.	.	.	.	.	.	.	.	.	.	.	.	.	.	.	.	0/0	28	28,0	43466	27	0,27	43466	24	0,24	0/0	34	34,0
CsChi24	Chr6	26083280	.	G	A	1702.9	PASS	93	4	0.5	8	intronic	Csa6G508020	.	.	.	.	.	.	.	.	.	.	.	.	.	.	.	.	.	.	.	.	.	0/0	17	17,0	43466	24	0,24	43466	21	0,21	0/0	31	31,0
CsChi24	Chr6	26083343	.	C	G	1013.9	PASS	80	2	0.25	8	intronic	Csa6G508020	.	.	.	.	.	.	.	.	.	.	.	.	.	.	.	.	.	.	.	.	.	0/1	17	8,9	0/0	17	17,0	0/0	20	20,0	0/1	26	7,19
CsChi24	Chr6	26083344	.	G	A	1509.9	PASS	79	4	0.5	8	intronic	Csa6G508020	.	.	.	.	.	.	.	.	.	.	.	.	.	.	.	.	.	.	.	.	.	0/0	15	15,0	43466	15	0,15	43466	20	0,20	0/0	29	29,0
CsChi24	Chr6	26083351	.	A	G	1620.9	PASS	79	4	0.5	8	intronic	Csa6G508020	.	.	.	.	.	.	.	.	.	.	.	.	.	.	.	.	.	.	.	.	.	0/0	15	15,0	43466	16	0,16	43466	19	0,19	0/0	29	29,0
CsChi24	Chr6	26083361	.	G	A	1485.9	PASS	74	4	0.5	8	intronic	Csa6G508020	.	.	.	.	.	.	.	.	.	.	.	.	.	.	.	.	.	.	.	.	.	0/0	15	15,0	43466	14	0,14	43466	19	0,19	0/0	26	26,0
CsChi24	Chr6	26083397	.	G	A	1196.95	PASS	61	4	0.5	8	intronic	Csa6G508020	.	.	.	.	.	.	.	.	.	.	.	.	.	.	.	.	.	.	.	.	.	0/0	12	12,0	43466	8	0,8	43466	21	0,21	0/0	20	20,0
CsChi24	Chr6	26083604	.	T	A	1735.9	PASS	81	4	0.5	8	intronic	Csa6G508020	.	.	.	.	.	.	.	.	.	.	.	.	.	.	.	.	.	.	.	.	.	0/0	13	13,0	43466	19	0,19	43466	25	0,25	0/0	24	24,0
CsChi24	Chr6	26083706	.	C	A	2025.9	PASS	85	4	0.5	8	intronic	Csa6G508020	.	.	.	.	.	.	.	.	.	.	.	.	.	.	.	.	.	.	.	.	.	0/0	14	14,0	43466	25	0,25	43466	21	0,21	0/0	25	25,0
CsChi24	Chr6	26083709	.	T	A	2025.9	PASS	82	4	0.5	8	intronic	Csa6G508020	.	.	.	.	.	.	.	.	.	.	.	.	.	.	.	.	.	.	.	.	.	0/0	14	14,0	43466	25	0,25	43466	21	0,21	0/0	22	22,0
CsChi24	Chr6	26083710	.	T	A	2025.9	PASS	81	4	0.5	8	intronic	Csa6G508020	.	.	.	.	.	.	.	.	.	.	.	.	.	.	.	.	.	.	.	.	.	0/0	14	14,0	43466	25	0,25	43466	20	0,20	0/0	22	22,0
CsChi24	Chr6	26083726	.	G	T	1980.9	PASS	81	4	0.5	8	intronic	Csa6G508020	.	.	.	.	.	.	.	.	.	.	.	.	.	.	.	.	.	.	.	.	.	0/0	14	14,0	43466	24	0,24	43466	21	0,21	0/0	22	22,0
CsChi24	Chr6	26083737	.	G	A	1977.9	PASS	83	4	0.5	8	intronic	Csa6G508020	.	.	.	.	.	.	.	.	.	.	.	.	.	.	.	.	.	.	.	.	.	0/0	16	16,0	43466	25	0,25	43466	20	0,20	0/0	22	22,0
CsChi24	Chr6	26083775	.	C	G	1800.91	PASS	71	4	0.5	8	intronic	Csa6G508020	.	.	.	.	.	.	.	.	.	.	.	.	.	.	.	.	.	.	.	.	.	0/0	16	16,0	43466	21	0,21	43466	20	0,20	0/0	14	14,0
CsChi24	Chr6	26083776	.	C	G	1800.91	PASS	69	4	0.5	8	intronic	Csa6G508020	.	.	.	.	.	.	.	.	.	.	.	.	.	.	.	.	.	.	.	.	.	0/0	16	16,0	43466	21	0,21	43466	20	0,20	0/0	12	12,0
CsChi24	Chr6	26083804	.	A	G	1509.92	PASS	60	4	0.5	8	intronic	Csa6G508020	.	.	.	.	.	.	.	.	.	.	.	.	.	.	.	.	.	.	.	.	.	0/0	12	12,0	43466	20	0,20	43466	18	0,18	0/0	10	10,0
CsChi24	Chr6	26083838	.	T	TA	1369.2	PASS	48	4	0.5	8	intronic	Csa6G508020	.	.	.	.	.	.	.	.	.	.	.	.	.	.	.	.	.	.	.	.	.	0/0	10	10,0	43466	14	0,14	43466	15	0,15	0/0	7	7,0
CsChi24	Chr6	26083845	.	G	T	1382.08	PASS	45	4	0.5	8	intronic	Csa6G508020	.	.	.	.	.	.	.	.	.	.	.	.	.	.	.	.	.	.	.	.	.	0/0	10	10,0	43466	15	0,15	43466	14	0,14	0/0	6	6,0
CsChi24	Chr6	26083856	.	G	T	1216.08	PASS	44	4	0.5	8	intronic	Csa6G508020	.	.	.	.	.	.	.	.	.	.	.	.	.	.	.	.	.	.	.	.	.	0/0	10	10,0	43466	14	0,14	43466	14	0,14	0/0	6	6,0
CsChi24	Chr6	26083863	.	A	G	1216	PASS	45	4	0.5	8	intronic	Csa6G508020	.	.	.	.	.	.	.	.	.	.	.	.	.	.	.	.	.	.	.	.	.	0/0	10	10,0	43466	14	0,14	43466	14	0,14	0/0	7	7,0
CsChi24	Chr6	26083867	.	AT	A	1206.99	PASS	46	4	0.5	8	intronic	Csa6G508020	.	.	.	.	.	.	.	.	.	.	.	.	.	.	.	.	.	.	.	.	.	0/0	11	11,0	43466	14	0,14	43466	14	0,14	0/0	7	7,0
CsChi24	Chr6	26083911	.	T	C	1268.24	PASS	53	4	0.5	8	intronic	Csa6G508020	.	.	.	.	.	.	.	.	.	.	.	.	.	.	.	.	.	.	.	.	.	0/0	7	7,0	43466	19	0,19	43466	11	0,11	0/0	16	16,0
CsChi24	Chr6	26083918	.	G	A	1244.08	PASS	50	4	0.5	8	intronic	Csa6G508020	.	.	.	.	.	.	.	.	.	.	.	.	.	.	.	.	.	.	.	.	.	0/0	7	7,0	43466	16	0,16	43466	11	0,11	0/0	16	16,0
CsChi24	Chr6	26083972	.	A	G	1467.95	PASS	64	4	0.5	8	intronic	Csa6G508020	.	.	.	.	.	.	.	.	.	.	.	.	.	.	.	.	.	.	.	.	.	0/0	9	9,0	43466	20	0,20	43466	15	0,15	0/0	20	20,0
CsChi24	Chr6	26083994	.	A	AC	1611.88	PASS	74	4	0.5	8	intronic	Csa6G508020	.	.	.	.	.	.	.	.	.	.	.	.	.	.	.	.	.	.	.	.	.	0/0	9	9,0	43466	20	0,20	43466	17	0,17	0/0	28	28,0
CsChi24	Chr6	26083997	.	G	A	1620.92	PASS	76	4	0.5	8	intronic	Csa6G508020	.	.	.	.	.	.	.	.	.	.	.	.	.	.	.	.	.	.	.	.	.	0/0	9	9,0	43466	20	0,20	43466	17	0,17	0/0	30	30,0
CsChi24	Chr6	26084013	.	A	G	1755.91	PASS	82	4	0.5	8	intronic	Csa6G508020	.	.	.	.	.	.	.	.	.	.	.	.	.	.	.	.	.	.	.	.	.	0/0	10	10,0	43466	21	0,21	43466	19	0,19	0/0	32	32,0
CsChi24	Chr6	26084018	.	C	T	1752.91	PASS	80	4	0.5	8	intronic	Csa6G508020	.	.	.	.	.	.	.	.	.	.	.	.	.	.	.	.	.	.	.	.	.	0/0	12	12,0	43466	20	0,20	43466	19	0,19	0/0	29	29,0
CsChi24	Chr6	26084079	.	G	GA	963.86	PASS	75	4	0.5	8	intronic	Csa6G508020	.	.	.	.	.	.	.	.	.	.	.	.	.	.	.	.	.	.	.	.	.	0/0	14	14,0	43466	19	0,19	43466	16	0,16	0/0	25	25,0
CsChi24	Chr6	26084184	.	A	T	1611.9	PASS	82	4	0.5	8	exonic	Csa6G508020	.	synonymous_SNV	Csa6G508020:Csa6M508020.1:exon1:c.T90A:p.G30G	.	.	.	.	.	.	.	.	.	.	.	.	.	.	.	.	.	.	0/0	18	18,0	43466	16	0,16	43466	20	0,20	0/0	28	28,0
CsChi24	Chr6	26084190	.	G	A	1665.9	PASS	90	4	0.5	8	exonic	Csa6G508020	.	synonymous_SNV	Csa6G508020:Csa6M508020.1:exon1:c.C84T:p.T28T	.	.	.	.	.	.	.	.	.	.	.	.	.	.	.	.	.	.	0/0	21	21,0	43466	16	0,16	43466	22	0,22	0/0	31	31,0
CsChi24	Chr6	26084192	.	T	C	1665.9	PASS	89	4	0.5	8	exonic	Csa6G508020	.	nonsynonymous_SNV	Csa6G508020:Csa6M508020.1:exon1:c.A82G:p.T28A	.	.	.	.	.	.	.	.	.	.	.	.	.	.	.	.	.	.	0/0	20	20,0	43466	16	0,16	43466	22	0,22	0/0	31	31,0
CsChi24	Chr6	26084255	.	G	T	2189.9	PASS	118	4	0.5	8	exonic	Csa6G508020	.	nonsynonymous_SNV	Csa6G508020:Csa6M508020.1:exon1:c.C19A:p.L7I	.	.	.	.	.	.	.	.	.	.	.	.	.	.	.	.	.	.	0/0	33	33,0	43466	19	0,19	43466	30	0,30	0/0	36	36,0
CsChi24	Chr6	26084257	.	C	G	2189.9	PASS	117	4	0.5	8	exonic	Csa6G508020	.	nonsynonymous_SNV	Csa6G508020:Csa6M508020.1:exon1:c.G17C:p.C6S	.	.	.	.	.	.	.	.	.	.	.	.	.	.	.	.	.	.	0/0	33	33,0	43466	18	0,18	43466	31	0,31	0/0	35	35,0
CsChi24	Chr6	26084340	.	T	C	2164.9	PASS	98	4	0.5	8	upstream	Csa6G508020	.	.	.	.	.	.	.	.	.	.	.	.	.	.	.	.	.	.	.	.	.	0/0	29	29,0	43466	19	0,19	43466	30	0,30	0/0	20	20,0
CsChi24	Chr6	26084364	.	C	G	1980.9	PASS	94	4	0.5	8	upstream	Csa6G508020	.	.	.	.	.	.	.	.	.	.	.	.	.	.	.	.	.	.	.	.	.	0/0	29	29,0	43466	16	0,16	43466	29	0,29	0/0	20	20,0
CsChi24	Chr6	26084384	.	G	T	2138.9	PASS	100	4	0.5	8	upstream	Csa6G508020	.	.	.	.	.	.	.	.	.	.	.	.	.	.	.	.	.	.	.	.	.	0/0	31	31,0	43466	17	0,17	43466	31	0,31	0/0	21	21,0
CsChi24	Chr6	26084407	.	AAATTTGGAATGT	A	1387.86	PASS	74	4	0.5	8	upstream	Csa6G508020	.	.	.	.	.	.	.	.	.	.	.	.	.	.	.	.	.	.	.	.	.	0/0	22	22,0	43466	12	0,12	43466	20	0,20	0/0	18	18,0
CsChi24	Chr6	26084492	.	A	G	2159.9	PASS	124	4	0.5	8	upstream	Csa6G508020	.	.	.	.	.	.	.	.	.	.	.	.	.	.	.	.	.	.	.	.	.	0/0	35	35,0	43466	24	0,24	43466	33	0,33	0/0	32	32,0
CsChi24	Chr6	26084640	.	A	AT	2280.86	PASS	110	4	0.5	8	upstream	Csa6G508020	.	.	.	.	.	.	.	.	.	.	.	.	.	.	.	.	.	.	.	.	.	0/0	21	21,0	43466	23	0,23	43466	27	0,27	0/0	38	38,0
CsChi24	Chr6	26084641	.	A	AT	2280.86	PASS	111	4	0.5	8	upstream	Csa6G508020	.	.	.	.	.	.	.	.	.	.	.	.	.	.	.	.	.	.	.	.	.	0/0	21	21,0	43466	24	0,24	43466	28	0,28	0/0	38	38,0
CsChi24	Chr6	26084709	.	AC	A	1705.86	PASS	103	4	0.5	8	upstream	Csa6G508020	.	.	.	.	.	.	.	.	.	.	.	.	.	.	.	.	.	.	.	.	.	0/0	18	18,0	43466	16	0,16	43466	31	0,31	0/0	38	38,0
CsChi24	Chr6	26084824	.	G	A	1494.93	PASS	71	4	0.5	8	upstream	Csa6G508020	.	.	.	.	.	.	.	.	.	.	.	.	.	.	.	.	.	.	.	.	.	0/0	12	12,0	43466	14	0,14	43466	24	1,23	0/0	21	21,0
CsChi24	Chr6	26084854	.	G	A	1710.96	PASS	71	4	0.5	8	upstream	Csa6G508020	.	.	.	.	.	.	.	.	.	.	.	.	.	.	.	.	.	.	.	.	.	0/0	12	12,0	43466	18	0,18	43466	23	1,22	0/0	18	18,0
CsChi24	Chr6	26084868	.	A	G	1793.01	PASS	66	4	0.5	8	upstream	Csa6G508020	.	.	.	.	.	.	.	.	.	.	.	.	.	.	.	.	.	.	.	.	.	0/0	7	7,0	43466	18	0,18	43466	24	1,23	0/0	17	17,0
CsChi24	Chr6	26084873	.	T	A	1693.07	PASS	65	4	0.5	8	upstream	Csa6G508020	.	.	.	.	.	.	.	.	.	.	.	.	.	.	.	.	.	.	.	.	.	0/0	7	7,0	43466	19	0,19	43466	22	1,21	0/0	17	17,0
CsChi24	Chr6	26084895	.	AATAT	A	1419.95	PASS	57	4	0.5	8	upstream	Csa6G508020	.	.	.	.	.	.	.	.	.	.	.	.	.	.	.	.	.	.	.	.	.	0/0	6	6,0	43466	18	0,18	43466	17	1,16	0/0	13	13,0
CsChi24	Chr6	26084972	.	T	C	1134.75	PASS	46	3	0.375	8	upstream	Csa6G508020	.	.	.	.	.	.	.	.	.	.	.	.	.	.	.	.	.	.	.	.	.	0/0	9	9,0	43466	16	0,16	0/1	14	1,13	0/0	7	7,0
CsChi24	Chr6	26085004	.	G	C	1184.14	PASS	46	3	0.375	8	upstream	Csa6G508020	.	.	.	.	.	.	.	.	.	.	.	.	.	.	.	.	.	.	.	.	.	0/0	9	9,0	43466	17	0,17	0/1	12	1,11	0/0	8	8,0
CsChi24	Chr6	26085008	.	G	C	1184.18	PASS	44	3	0.375	8	upstream	Csa6G508020	.	.	.	.	.	.	.	.	.	.	.	.	.	.	.	.	.	.	.	.	.	0/0	7	7,0	43466	17	0,17	0/1	12	1,11	0/0	8	8,0
CsChi24	Chr6	26085091	.	G	T	549.76	PASS	18	4	0.5	8	upstream	Csa6G508020	.	.	.	.	.	.	.	.	.	.	.	.	.	.	.	.	.	.	.	.	.	./.	2	2,0	43466	9	0,9	43466	5	0,5	./.	2	2,0
CsChi24	Chr6	26085114	.	G	C	678.19	PASS	20	4	0.5	8	upstream	Csa6G508020	.	.	.	.	.	.	.	.	.	.	.	.	.	.	.	.	.	.	.	.	.	./.	2	2,0	43466	10	0,10	43466	6	0,6	./.	2	2,0
CsChi24	Chr6	26085115	.	G	A	678.19	PASS	20	4	0.5	8	upstream	Csa6G508020	.	.	.	.	.	.	.	.	.	.	.	.	.	.	.	.	.	.	.	.	.	./.	2	2,0	43466	10	0,10	43466	6	0,6	./.	2	2,0
CsChi24	Chr6	26085165	.	GTCTTC	G	804.42	PASS	26	4	0.5	8	upstream	Csa6G508020	.	.	.	.	.	.	.	.	.	.	.	.	.	.	.	.	.	.	.	.	.	0/0	5	5,0	43466	8	0,8	43466	11	0,11	./.	2	2,0
CsChi24	Chr6	26085174	.	G	GAACCA	849.4	PASS	26	4	0.5	8	upstream	Csa6G508020	.	.	.	.	.	.	.	.	.	.	.	.	.	.	.	.	.	.	.	.	.	0/0	5	5,0	43466	8	0,8	43466	11	0,11	./.	2	2,0
CsChi24	Chr6	26085182	.	T	C	813.46	PASS	26	4	0.5	8	upstream	Csa6G508020	.	.	.	.	.	.	.	.	.	.	.	.	.	.	.	.	.	.	.	.	.	0/0	5	5,0	43466	8	0,8	43466	11	0,11	./.	2	2,0
CsChi24	Chr6	26085359	.	T	C	813.19	PASS	33	4	0.5	8	intergenic	Csa6G508020,Csa6G508520	dist\x3d1086\x3bdist\x3d4833	.	.	.	.	.	.	.	.	.	.	.	.	.	.	.	.	.	.	.	.	0/0	6	6,0	43466	11	0,11	43466	9	0,9	0/0	7	7,0
CsChi24	Chr6	26085468	.	C	T	934.09	PASS	37	4	0.5	8	intergenic	Csa6G508020,Csa6G508520	dist\x3d1195\x3bdist\x3d4724	.	.	.	.	.	.	.	.	.	.	.	.	.	.	.	.	.	.	.	.	0/0	7	7,0	43466	10	0,10	43466	13	0,13	0/0	7	7,0
CsChi24	Chr6	26085508	.	C	T	871.28	PASS	39	4	0.5	8	intergenic	Csa6G508020,Csa6G508520	dist\x3d1235\x3bdist\x3d4684	.	.	.	.	.	.	.	.	.	.	.	.	.	.	.	.	.	.	.	.	0/0	9	9,0	43466	9	0,9	43466	16	0,16	0/0	5	5,0
CsChi24	Chr6	26085607	.	TATATA	T	982.06	PASS	39	4	0.5	8	intergenic	Csa6G508020,Csa6G508520	dist\x3d1335\x3bdist\x3d4580	.	.	.	.	.	.	.	.	.	.	.	.	.	.	.	.	.	.	.	.	0/0	7	7,0	43466	10	0,10	43466	13	0,13	0/0	9	9,0
CsChi24	Chr6	26085662	.	G	A	1247.9	PASS	66	4	0.5	8	intergenic	Csa6G508020,Csa6G508520	dist\x3d1389\x3bdist\x3d4530	.	.	.	.	.	.	.	.	.	.	.	.	.	.	.	.	.	.	.	.	0/0	16	16,0	43466	13	0,13	43466	20	0,20	0/0	17	17,0
CsChi24	Chr6	26085757	.	CTT	C	2034.86	PASS	98	4	0.5	8	intergenic	Csa6G508020,Csa6G508520	dist\x3d1485\x3bdist\x3d4433	.	.	.	.	.	.	.	.	.	.	.	.	.	.	.	.	.	.	.	.	0/0	28	28,0	43466	17	0,17	43466	28	0,28	0/0	24	24,0
CsChi24	Chr6	26085778	.	A	G	2135.9	PASS	87	4	0.5	8	intergenic	Csa6G508020,Csa6G508520	dist\x3d1505\x3bdist\x3d4414	.	.	.	.	.	.	.	.	.	.	.	.	.	.	.	.	.	.	.	.	0/0	23	23,0	43466	19	0,19	43466	25	0,25	0/0	20	20,0
CsChi24	Chr6	26085913	.	T	A	1553.9	PASS	94	4	0.5	8	intergenic	Csa6G508020,Csa6G508520	dist\x3d1640\x3bdist\x3d4279	.	.	.	.	.	.	.	.	.	.	.	.	.	.	.	.	.	.	.	.	0/0	25	25,0	43466	18	0,18	43466	20	0,20	0/0	31	31,0
CsChi24	Chr6	26085990	.	A	G	1363.9	PASS	81	4	0.5	8	intergenic	Csa6G508020,Csa6G508520	dist\x3d1717\x3bdist\x3d4202	.	.	.	.	.	.	.	.	.	.	.	.	.	.	.	.	.	.	.	.	0/0	20	20,0	43466	16	0,16	43466	17	0,17	0/0	28	28,0
CsChi24	Chr6	26086036	.	G	C	1236.9	PASS	77	4	0.5	8	intergenic	Csa6G508020,Csa6G508520	dist\x3d1763\x3bdist\x3d4156	.	.	.	.	.	.	.	.	.	.	.	.	.	.	.	.	.	.	.	.	0/0	25	25,0	43466	15	0,15	43466	16	0,16	0/0	21	21,0
CsChi24	Chr6	26086105	.	T	TC	1225.86	PASS	82	4	0.5	8	intergenic	Csa6G508020,Csa6G508520	dist\x3d1832\x3bdist\x3d4087	.	.	.	.	.	.	.	.	.	.	.	.	.	.	.	.	.	.	.	.	0/0	25	25,0	43466	19	0,19	43466	17	0,17	0/0	20	20,0
CsChi24	Chr6	26086170	.	C	A	1143.91	PASS	58	4	0.5	8	intergenic	Csa6G508020,Csa6G508520	dist\x3d1897\x3bdist\x3d4022	.	.	.	.	.	.	.	.	.	.	.	.	.	.	.	.	.	.	.	.	0/0	12	12,0	43466	17	0,17	43466	12	0,12	0/0	17	17,0
CsChi24	Chr6	26086203	.	C	T	967.32	PASS	42	4	0.5	8	intergenic	Csa6G508020,Csa6G508520	dist\x3d1930\x3bdist\x3d3989	.	.	.	.	.	.	.	.	.	.	.	.	.	.	.	.	.	.	.	.	0/0	8	8,0	43466	15	0,15	43466	8	0,8	0/0	11	11,0
CsChi24	Chr6	26086213	.	T	C	938.51	PASS	26	4	0.5	8	intergenic	Csa6G508020,Csa6G508520	dist\x3d1940\x3bdist\x3d3979	.	.	.	.	.	.	.	.	.	.	.	.	.	.	.	.	.	.	.	.	./.	3	3,0	43466	14	0,14	43466	7	0,7	./.	2	2,0
CsChi24	Chr6	26086241	.	ATTTTAAAAATATTT	A	629.01	PASS	18	4	0.5	8	intergenic	Csa6G508020,Csa6G508520	dist\x3d1969\x3bdist\x3d3937	.	.	.	.	.	.	.	.	.	.	.	.	.	.	.	.	.	.	.	.	./.	1	1,0	43466	12	0,12	./.	3	0,3	./.	2	2,0
CsChi24	Chr6	26086268	.	A	T	702.47	PASS	20	4	0.5	8	intergenic	Csa6G508020,Csa6G508520	dist\x3d1995\x3bdist\x3d3924	.	.	.	.	.	.	.	.	.	.	.	.	.	.	.	.	.	.	.	.	./.	1	1,0	43466	12	0,12	43466	5	0,5	./.	2	2,0
CsChi24	Chr6	26086304	.	T	A	805.87	PASS	28	4	0.5	8	intergenic	Csa6G508020,Csa6G508520	dist\x3d2031\x3bdist\x3d3888	.	.	.	.	.	.	.	.	.	.	.	.	.	.	.	.	.	.	.	.	./.	4	4,0	43466	12	0,12	43466	7	0,7	0/0	5	5,0
CsChi24	Chr6	26086312	.	A	C	721.98	PASS	26	4	0.5	8	intergenic	Csa6G508020,Csa6G508520	dist\x3d2039\x3bdist\x3d3880	.	.	.	.	.	.	.	.	.	.	.	.	.	.	.	.	.	.	.	.	./.	4	4,0	43466	10	0,10	43466	7	0,7	0/0	5	5,0
CsChi24	Chr6	26086328	.	C	T	766.77	PASS	28	4	0.5	8	intergenic	Csa6G508020,Csa6G508520	dist\x3d2055\x3bdist\x3d3864	.	.	.	.	.	.	.	.	.	.	.	.	.	.	.	.	.	.	.	.	./.	4	4,0	43466	10	0,10	43466	8	0,8	0/0	6	6,0
CsChi24	Chr6	26086338	.	T	C	703.42	PASS	29	4	0.5	8	intergenic	Csa6G508020,Csa6G508520	dist\x3d2065\x3bdist\x3d3854	.	.	.	.	.	.	.	.	.	.	.	.	.	.	.	.	.	.	.	.	0/0	5	5,0	43466	7	0,7	43466	10	0,10	0/0	7	7,0
CsChi24	Chr6	26086381	.	ATATGC	A	749.23	PASS	37	4	0.5	8	intergenic	Csa6G508020,Csa6G508520	dist\x3d2109\x3bdist\x3d3806	.	.	.	.	.	.	.	.	.	.	.	.	.	.	.	.	.	.	.	.	0/0	9	9,0	43466	5	0,5	43466	13	0,13	0/0	10	10,0
CsChi24	Chr6	26086401	.	A	C	867.97	PASS	38	4	0.5	8	intergenic	Csa6G508020,Csa6G508520	dist\x3d2128\x3bdist\x3d3791	.	.	.	.	.	.	.	.	.	.	.	.	.	.	.	.	.	.	.	.	0/0	10	10,0	43466	6	0,6	43466	12	0,12	0/0	10	10,0
CsChi24	Chr6	26086419	.	T	C	973.98	PASS	43	4	0.5	8	intergenic	Csa6G508020,Csa6G508520	dist\x3d2146\x3bdist\x3d3773	.	.	.	.	.	.	.	.	.	.	.	.	.	.	.	.	.	.	.	.	0/0	9	9,0	43466	10	0,10	43466	14	0,14	0/0	10	10,0
CsChi24	Chr6	26086446	.	TA	T	1015.93	PASS	41	4	0.5	8	intergenic	Csa6G508020,Csa6G508520	dist\x3d2174\x3bdist\x3d3745	.	.	.	.	.	.	.	.	.	.	.	.	.	.	.	.	.	.	.	.	0/0	10	10,0	43466	11	0,11	43466	12	0,12	0/0	8	8,0
CsChi24	Chr6	26086456	.	A	T	949.96	PASS	43	4	0.5	8	intergenic	Csa6G508020,Csa6G508520	dist\x3d2183\x3bdist\x3d3736	.	.	.	.	.	.	.	.	.	.	.	.	.	.	.	.	.	.	.	.	0/0	12	12,0	43466	10	0,10	43466	13	0,13	0/0	8	8,0
CsChi24	Chr6	26086590	.	C	A	409.15	PASS	28	4	0.5	8	intergenic	Csa6G508020,Csa6G508520	dist\x3d2317\x3bdist\x3d3602	.	.	.	.	.	.	.	.	.	.	.	.	.	.	.	.	.	.	.	.	0/0	16	16,0	43466	7	0,7	./.	3	0,3	./.	2	2,0
CsChi24	Chr6	26086613	.	C	T	320.08	PASS	22	4	0.5	8	intergenic	Csa6G508020,Csa6G508520	dist\x3d2340\x3bdist\x3d3579	.	.	.	.	.	.	.	.	.	.	.	.	.	.	.	.	.	.	.	.	0/0	12	12,0	43466	6	0,6	./.	2	0,2	./.	2	2,0
CsChi24	Chr6	26086614	.	T	C	320.08	PASS	22	4	0.5	8	intergenic	Csa6G508020,Csa6G508520	dist\x3d2341\x3bdist\x3d3578	.	.	.	.	.	.	.	.	.	.	.	.	.	.	.	.	.	.	.	.	0/0	12	12,0	43466	6	0,6	./.	2	0,2	./.	2	2,0
CsChi24	Chr6	26086645	.	T	C	309.38	PASS	19	4	0.5	8	intergenic	Csa6G508020,Csa6G508520	dist\x3d2372\x3bdist\x3d3547	.	.	.	.	.	.	.	.	.	.	.	.	.	.	.	.	.	.	.	.	0/0	10	10,0	43466	6	0,6	./.	2	0,2	./.	1	1,0
CsChi24	Chr6	26086892	.	T	C	1006.1	PASS	59	4	0.5	8	intergenic	Csa6G508020,Csa6G508520	dist\x3d2619\x3bdist\x3d3300	.	.	.	.	.	.	.	.	.	.	.	.	.	.	.	.	.	.	.	.	./.	3	3,0	43466	16	0,16	43466	11	0,11	0/0	29	29,0
CsChi24	Chr6	26086975	.	G	C	953.07	PASS	68	4	0.5	8	intergenic	Csa6G508020,Csa6G508520	dist\x3d2702\x3bdist\x3d3217	.	.	.	.	.	.	.	.	.	.	.	.	.	.	.	.	.	.	.	.	0/0	6	6,0	43466	15	0,15	43466	12	0,12	0/0	35	35,0
CsChi24	Chr6	26087049	.	A	T	673.64	PASS	42	4	0.5	8	intergenic	Csa6G508020,Csa6G508520	dist\x3d2776\x3bdist\x3d3143	.	.	.	.	.	.	.	.	.	.	.	.	.	.	.	.	.	.	.	.	./.	4	4,0	43466	9	0,9	43466	7	0,7	0/0	22	22,0
CsChi24	Chr6	26087109	.	T	C	648.84	PASS	23	4	0.667	6	intergenic	Csa6G508020,Csa6G508520	dist\x3d2836\x3bdist\x3d3083	.	.	.	.	.	.	.	.	.	.	.	.	.	.	.	.	.	.	.	.	./.	0	0,0	43466	9	0,9	43466	7	0,7	0/0	7	7,0
CsChi24	Chr6	26087164	.	T	G	540.29	PASS	16	4	0.667	6	intergenic	Csa6G508020,Csa6G508520	dist\x3d2891\x3bdist\x3d3028	.	.	.	.	.	.	.	.	.	.	.	.	.	.	.	.	.	.	.	.	./.	0	0,0	43466	9	0,9	43466	5	0,5	./.	2	2,0
CsChi24	Chr6	26087212	.	G	C	884.45	PASS	28	4	0.5	8	intergenic	Csa6G508020,Csa6G508520	dist\x3d2939\x3bdist\x3d2980	.	.	.	.	.	.	.	.	.	.	.	.	.	.	.	.	.	.	.	.	./.	3	3,0	43466	13	0,13	43466	9	0,9	./.	3	3,0
CsChi24	Chr6	26087295	.	C	A	942.23	PASS	40	4	0.5	8	intergenic	Csa6G508020,Csa6G508520	dist\x3d3022\x3bdist\x3d2897	.	.	.	.	.	.	.	.	.	.	.	.	.	.	.	.	.	.	.	.	0/0	13	13,0	43466	12	0,12	43466	11	0,11	./.	4	4,0
CsChi24	Chr6	26087320	.	A	G	885.24	PASS	40	4	0.5	8	intergenic	Csa6G508020,Csa6G508520	dist\x3d3047\x3bdist\x3d2872	.	.	.	.	.	.	.	.	.	.	.	.	.	.	.	.	.	.	.	.	0/0	14	14,0	43466	13	0,13	43466	9	0,9	./.	4	4,0
CsChi24	Chr6	26087362	.	G	C	1466.24	PASS	50	4	0.5	8	intergenic	Csa6G508020,Csa6G508520	dist\x3d3089\x3bdist\x3d2830	.	.	.	.	.	.	.	.	.	.	.	.	.	.	.	.	.	.	.	.	0/0	12	12,0	43466	19	0,19	43466	14	0,14	0/0	5	5,0
CsChi24	Chr6	26087381	.	C	G	1549.08	PASS	55	4	0.5	8	intergenic	Csa6G508020,Csa6G508520	dist\x3d3108\x3bdist\x3d2811	.	.	.	.	.	.	.	.	.	.	.	.	.	.	.	.	.	.	.	.	0/0	12	12,0	43466	24	0,24	43466	13	0,13	0/0	6	6,0
CsChi24	Chr6	26087661	.	A	G	2026.34	PASS	86	4	0.5	8	intergenic	Csa6G508020,Csa6G508520	dist\x3d3388\x3bdist\x3d2531	.	.	.	.	.	.	.	.	.	.	.	.	.	.	.	.	.	.	.	.	0/0	12	12,0	43466	20	0,20	43466	28	0,28	0/0	26	26,0
CsChi24	Chr6	26087680	.	G	T	1942.8	PASS	82	4	0.5	8	intergenic	Csa6G508020,Csa6G508520	dist\x3d3407\x3bdist\x3d2512	.	.	.	.	.	.	.	.	.	.	.	.	.	.	.	.	.	.	.	.	0/0	8	8,0	43466	18	0,18	43466	26	0,26	0/0	28	28,0
CsChi24	Chr6	26087697	.	C	T	1901.94	PASS	82	4	0.5	8	intergenic	Csa6G508020,Csa6G508520	dist\x3d3424\x3bdist\x3d2495	.	.	.	.	.	.	.	.	.	.	.	.	.	.	.	.	.	.	.	.	0/0	11	11,0	43466	18	0,18	43466	25	0,25	0/0	28	28,0
CsChi24	Chr6	26087711	.	A	G	1837.54	PASS	90	4	0.5	8	intergenic	Csa6G508020,Csa6G508520	dist\x3d3438\x3bdist\x3d2481	.	.	.	.	.	.	.	.	.	.	.	.	.	.	.	.	.	.	.	.	0/0	18	18,0	43466	17	0,17	43466	25	0,25	0/0	30	30,0
CsChi24	Chr6	26087812	.	T	A	1272.91	PASS	90	4	0.5	8	intergenic	Csa6G508020,Csa6G508520	dist\x3d3539\x3bdist\x3d2380	.	.	.	.	.	.	.	.	.	.	.	.	.	.	.	.	.	.	.	.	0/0	20	20,0	43466	12	0,12	43466	19	0,19	0/0	39	39,0
CsChi24	Chr6	26087847	.	A	G	3292.9	PASS	111	6	0.75	8	intergenic	Csa6G508020,Csa6G508520	dist\x3d3574\x3bdist\x3d2345	.	.	.	.	.	.	.	.	.	.	.	.	.	.	.	.	.	.	.	.	0/1	22	9,13	43466	19	0,19	43466	22	0,22	0/1	46	19,27
CsChi24	Chr6	26087859	.	A	C	3385.9	PASS	114	6	0.75	8	intergenic	Csa6G508020,Csa6G508520	dist\x3d3586\x3bdist\x3d2333	.	.	.	.	.	.	.	.	.	.	.	.	.	.	.	.	.	.	.	.	0/1	18	7,11	43466	20	0,20	43466	25	0,25	0/1	49	23,26
CsChi24	Chr6	26087908	.	C	G	1294.24	PASS	99	2	0.25	8	intergenic	Csa6G508020,Csa6G508520	dist\x3d3635\x3bdist\x3d2284	.	.	.	.	.	.	.	.	.	.	.	.	.	.	.	.	.	.	.	.	0/1	20	8,12	0/0	16	16,0	0/0	19	19,0	0/1	42	20,22
CsChi24	Chr6	26087912	.	T	C	1266.9	PASS	90	2	0.25	8	intergenic	Csa6G508020,Csa6G508520	dist\x3d3639\x3bdist\x3d2280	.	.	.	.	.	.	.	.	.	.	.	.	.	.	.	.	.	.	.	.	0/1	19	7,12	0/0	13	13,0	0/0	18	18,0	0/1	38	19,19
CsChi24	Chr6	26088173	.	A	G	232.92	my_snp_filter	61	2	0.333	6	intergenic	Csa6G508020,Csa6G508520	dist\x3d3900\x3bdist\x3d2019	.	.	.	.	.	.	.	.	.	.	.	.	.	.	.	.	.	.	.	.	0/0	21	21,0	43466	6	0,6	./.	13	13,0	0/0	21	21,0
CsChi24	Chr6	26088209	.	A	G	392.62	my_snp_filter	51	2	0.333	6	intergenic	Csa6G508020,Csa6G508520	dist\x3d3936\x3bdist\x3d1983	.	.	.	.	.	.	.	.	.	.	.	.	.	.	.	.	.	.	.	.	0/0	15	15,0	43466	9	0,9	./.	13	13,0	0/0	14	14,0
CsChi24	Chr6	26088301	.	A	G	586.26	PASS	47	4	0.5	8	intergenic	Csa6G508020,Csa6G508520	dist\x3d4028\x3bdist\x3d1891	.	.	.	.	.	.	.	.	.	.	.	.	.	.	.	.	.	.	.	.	0/0	12	12,0	43466	9	0,9	43466	5	0,5	0/0	21	21,0
CsChi24	Chr6	26088302	.	T	C	586.26	PASS	47	4	0.5	8	intergenic	Csa6G508020,Csa6G508520	dist\x3d4029\x3bdist\x3d1890	.	.	.	.	.	.	.	.	.	.	.	.	.	.	.	.	.	.	.	.	0/0	12	12,0	43466	9	0,9	43466	5	0,5	0/0	21	21,0
CsChi24	Chr6	26088305	.	A	C	496.59	PASS	45	4	0.5	8	intergenic	Csa6G508020,Csa6G508520	dist\x3d4032\x3bdist\x3d1887	.	.	.	.	.	.	.	.	.	.	.	.	.	.	.	.	.	.	.	.	0/0	12	12,0	43466	8	0,8	./.	4	0,4	0/0	21	21,0
CsChi24	Chr6	26088331	.	A	G	406.73	PASS	38	4	0.5	8	intergenic	Csa6G508020,Csa6G508520	dist\x3d4058\x3bdist\x3d1861	.	.	.	.	.	.	.	.	.	.	.	.	.	.	.	.	.	.	.	.	0/0	11	11,0	43466	6	0,6	./.	4	0,4	0/0	17	17,0
CsChi24	Chr6	26088332	.	G	A	406.73	PASS	38	4	0.5	8	intergenic	Csa6G508020,Csa6G508520	dist\x3d4059\x3bdist\x3d1860	.	.	.	.	.	.	.	.	.	.	.	.	.	.	.	.	.	.	.	.	0/0	11	11,0	43466	6	0,6	./.	4	0,4	0/0	17	17,0
CsChi24	Chr6	26088343	.	G	A	342.3	my_snp_filter	33	4	0.5	8	intergenic	Csa6G508020,Csa6G508520	dist\x3d4070\x3bdist\x3d1849	.	.	.	.	.	.	.	.	.	.	.	.	.	.	.	.	.	.	.	.	0/0	11	11,0	43466	6	0,6	./.	3	0,3	0/0	13	13,0
CsChi24	Chr6	26088356	.	A	G	287.62	my_snp_filter	29	4	0.5	8	intergenic	Csa6G508020,Csa6G508520	dist\x3d4083\x3bdist\x3d1836	.	.	.	.	.	.	.	.	.	.	.	.	.	.	.	.	.	.	.	.	0/0	8	8,0	43466	5	0,5	./.	3	0,3	0/0	13	13,0
CsChi24	Chr6	26088368	.	T	C	100.13	PASS	16	2	0.333	6	intergenic	Csa6G508020,Csa6G508520	dist\x3d4095\x3bdist\x3d1824	.	.	.	.	.	.	.	.	.	.	.	.	.	.	.	.	.	.	.	.	0/0	5	5,0	./.	3	0,3	./.	0	0,0	0/0	8	8,0
CsChi24	Chr6	26088372	.	G	T	100.38	PASS	15	2	0.333	6	intergenic	Csa6G508020,Csa6G508520	dist\x3d4099\x3bdist\x3d1820	.	.	.	.	.	.	.	.	.	.	.	.	.	.	.	.	.	.	.	.	0/0	5	5,0	./.	3	0,3	./.	0	0,0	0/0	7	7,0
CsChi24	Chr6	26088379	.	A	ACAT	92.23	PASS	10	2	0.333	6	intergenic	Csa6G508020,Csa6G508520	dist\x3d4106\x3bdist\x3d1813	.	.	.	.	.	.	.	.	.	.	.	.	.	.	.	.	.	.	.	.	./.	2	2,0	./.	3	0,3	./.	0	0,0	0/0	5	5,0
CsChi24	Chr6	26088382	.	TCA	T	92.23	PASS	10	2	0.333	6	intergenic	Csa6G508020,Csa6G508520	dist\x3d4110\x3bdist\x3d1808	.	.	.	.	.	.	.	.	.	.	.	.	.	.	.	.	.	.	.	.	./.	2	2,0	./.	3	0,3	./.	0	0,0	0/0	5	5,0
CsChi24	Chr6	26088773	.	C	G	41.02	PASS	12	1	0.25	4	intergenic	Csa6G508020,Csa6G508520	dist\x3d4500\x3bdist\x3d1419	.	.	.	.	.	.	.	.	.	.	.	.	.	.	.	.	.	.	.	.	./.	4	4,0	./.	0	0,0	./.	0	0,0	0/1	8	6,2
CsChi25	Chr6	26089593	.	C	T	21.38	my_snp_filter	26	1	0.25	4	downstream	Csa6G508520	.	.	.	.	.	.	.	.	.	.	.	.	.	.	.	.	.	.	.	.	.	0/0	13	13,0	./.	0	0,0	./.	0	0,0	0/1	13	11,2
CsChi25	Chr6	26089723	.	A	T	232.93	my_snp_filter	33	2	0.333	6	downstream	Csa6G508520	.	.	.	.	.	.	.	.	.	.	.	.	.	.	.	.	.	.	.	.	.	0/0	13	13,0	./.	1	1,0	43466	5	0,5	0/0	14	14,0
CsChi25	Chr6	26089733	.	T	A	323.64	my_snp_filter	41	2	0.333	6	downstream	Csa6G508520	.	.	.	.	.	.	.	.	.	.	.	.	.	.	.	.	.	.	.	.	.	0/0	13	13,0	./.	4	4,0	43466	8	0,8	0/0	16	16,0
CsChi25	Chr6	26089773	.	T	C	677.1	PASS	45	5	0.625	8	downstream	Csa6G508520	.	.	.	.	.	.	.	.	.	.	.	.	.	.	.	.	.	.	.	.	.	0/0	12	12,0	43466	5	0,5	43466	11	0,11	0/1	17	13,4
CsChi25	Chr6	26089842	.	T	C	648.14	PASS	41	5	0.625	8	downstream	Csa6G508520	.	.	.	.	.	.	.	.	.	.	.	.	.	.	.	.	.	.	.	.	.	0/0	11	11,0	./.	4	0,4	43466	8	0,8	0/1	18	15,3
CsChi25	Chr6	26089856	.	A	G	668.17	PASS	41	5	0.625	8	downstream	Csa6G508520	.	.	.	.	.	.	.	.	.	.	.	.	.	.	.	.	.	.	.	.	.	0/0	10	10,0	43466	5	0,5	43466	7	0,7	0/1	19	14,5
CsChi25	Chr6	26089857	.	G	A	668.17	PASS	41	5	0.625	8	downstream	Csa6G508520	.	.	.	.	.	.	.	.	.	.	.	.	.	.	.	.	.	.	.	.	.	0/0	10	10,0	43466	5	0,5	43466	7	0,7	0/1	19	14,5
CsChi25	Chr6	26089862	.	A	G	668.16	PASS	42	5	0.625	8	downstream	Csa6G508520	.	.	.	.	.	.	.	.	.	.	.	.	.	.	.	.	.	.	.	.	.	0/0	11	11,0	43466	5	0,5	43466	7	0,7	0/1	19	14,5
CsChi25	Chr6	26089865	.	G	A	668.16	PASS	42	5	0.625	8	downstream	Csa6G508520	.	.	.	.	.	.	.	.	.	.	.	.	.	.	.	.	.	.	.	.	.	0/0	11	11,0	43466	5	0,5	43466	7	0,7	0/1	19	14,5
CsChi25	Chr6	26089904	.	A	G	53.21	my_snp_filter	22	2	0.333	6	downstream	Csa6G508520	.	.	.	.	.	.	.	.	.	.	.	.	.	.	.	.	.	.	.	.	.	0/0	6	6,0	./.	2	2,0	./.	2	0,2	0/0	12	12,0
CsChi25	Chr6	26090012	.	A	C	119.78	my_snp_filter	38	2	0.333	6	downstream	Csa6G508520	.	.	.	.	.	.	.	.	.	.	.	.	.	.	.	.	.	.	.	.	.	0/0	13	13,0	./.	0	0,0	./.	4	0,4	0/0	21	21,0
CsChi25	Chr6	26090023	.	A	AAAT	223.88	PASS	45	2	0.333	6	downstream	Csa6G508520	.	.	.	.	.	.	.	.	.	.	.	.	.	.	.	.	.	.	.	.	.	0/0	16	16,0	./.	2	2,0	43466	6	0,6	0/0	21	21,0
CsChi25	Chr6	26090080	.	C	A	784.95	PASS	54	4	0.5	8	downstream	Csa6G508520	.	.	.	.	.	.	.	.	.	.	.	.	.	.	.	.	.	.	.	.	.	0/0	13	13,0	43466	8	0,8	43466	11	0,11	0/0	21	21,0
CsChi25	Chr6	26090084	.	A	T	870.92	PASS	57	4	0.5	8	downstream	Csa6G508520	.	.	.	.	.	.	.	.	.	.	.	.	.	.	.	.	.	.	.	.	.	0/0	13	13,0	43466	11	0,11	43466	11	0,11	0/0	21	21,0
CsChi25	Chr6	26090202	.	C	T	43.13	my_snp_filter	38	2	0.333	6	exonic	Csa6G508520	.	nonsynonymous_SNV	Csa6G508520:Csa6M508520.1:exon3:c.G695A:p.R232Q	.	.	.	.	.	.	.	.	.	.	.	.	.	.	.	.	.	.	0/0	14	14,0	./.	2	2,0	./.	2	0,2	0/0	20	20,0
CsChi25	Chr6	26090300	.	G	A	79.73	my_snp_filter	35	2	0.333	6	exonic	Csa6G508520	.	synonymous_SNV	Csa6G508520:Csa6M508520.1:exon3:c.C597T:p.G199G	.	.	.	.	.	.	.	.	.	.	.	.	.	.	.	.	.	.	0/0	12	12,0	./.	3	0,3	./.	1	1,0	0/0	19	19,0
CsChi25	Chr6	26090315	.	G	A	79.76	my_snp_filter	26	2	0.333	6	exonic	Csa6G508520	.	synonymous_SNV	Csa6G508520:Csa6M508520.1:exon3:c.C582T:p.L194L	.	.	.	.	.	.	.	.	.	.	.	.	.	.	.	.	.	.	0/0	7	7,0	./.	3	0,3	./.	1	1,0	0/0	15	15,0
CsChi25	Chr6	26090333	.	A	G	79.76	my_snp_filter	36	2	0.333	6	exonic	Csa6G508520	.	synonymous_SNV	Csa6G508520:Csa6M508520.1:exon3:c.T564C:p.N188N	.	.	.	.	.	.	.	.	.	.	.	.	.	.	.	.	.	.	0/0	8	8,0	./.	3	0,3	./.	1	1,0	0/0	24	24,0
CsChi25	Chr6	26090366	.	G	A	143.78	my_snp_filter	44	2	0.333	6	exonic	Csa6G508520	.	synonymous_SNV	Csa6G508520:Csa6M508520.1:exon3:c.C531T:p.A177A	.	.	.	.	.	.	.	.	.	.	.	.	.	.	.	.	.	.	0/0	14	14,0	./.	4	0,4	./.	1	1,0	0/0	25	25,0
CsChi25	Chr6	26090369	.	A	G	143.78	my_snp_filter	44	2	0.333	6	exonic	Csa6G508520	.	synonymous_SNV	Csa6G508520:Csa6M508520.1:exon3:c.T528C:p.A176A	.	.	.	.	.	.	.	.	.	.	.	.	.	.	.	.	.	.	0/0	14	14,0	./.	4	0,4	./.	1	1,0	0/0	25	25,0
CsChi25	Chr6	26090372	.	T	A	143.78	my_snp_filter	45	2	0.333	6	exonic	Csa6G508520	.	nonsynonymous_SNV	Csa6G508520:Csa6M508520.1:exon3:c.A525T:p.R175S	.	.	.	.	.	.	.	.	.	.	.	.	.	.	.	.	.	.	0/0	15	15,0	./.	4	0,4	./.	1	1,0	0/0	25	25,0
CsChi25	Chr6	26090373	.	C	T	143.78	my_snp_filter	45	2	0.333	6	exonic	Csa6G508520	.	nonsynonymous_SNV	Csa6G508520:Csa6M508520.1:exon3:c.G524A:p.R175K	.	.	.	.	.	.	.	.	.	.	.	.	.	.	.	.	.	.	0/0	15	15,0	./.	4	0,4	./.	1	1,0	0/0	25	25,0
CsChi25	Chr6	26090378	.	G	A	143.78	my_snp_filter	50	2	0.333	6	exonic	Csa6G508520	.	synonymous_SNV	Csa6G508520:Csa6M508520.1:exon3:c.C519T:p.I173I	.	.	.	.	.	.	.	.	.	.	.	.	.	.	.	.	.	.	0/0	17	17,0	./.	4	0,4	./.	1	1,0	0/0	28	28,0
CsChi25	Chr6	26090379	.	A	G	143.78	my_snp_filter	50	2	0.333	6	exonic	Csa6G508520	.	nonsynonymous_SNV	Csa6G508520:Csa6M508520.1:exon3:c.T518C:p.I173T	.	.	.	.	.	.	.	.	.	.	.	.	.	.	.	.	.	.	0/0	17	17,0	./.	4	0,4	./.	1	1,0	0/0	28	28,0
CsChi25	Chr6	26090383	.	T	C	143.78	my_snp_filter	50	2	0.333	6	exonic	Csa6G508520	.	nonsynonymous_SNV	Csa6G508520:Csa6M508520.1:exon3:c.A514G:p.S172G	.	.	.	.	.	.	.	.	.	.	.	.	.	.	.	.	.	.	0/0	17	17,0	./.	4	0,4	./.	1	1,0	0/0	28	28,0
CsChi25	Chr6	26090413	.	C	T	23.15	my_snp_filter	53	2	0.333	6	exonic	Csa6G508520	.	nonsynonymous_SNV	Csa6G508520:Csa6M508520.1:exon3:c.G484A:p.D162N	.	.	.	.	.	.	.	.	.	.	.	.	.	.	.	.	.	.	0/0	18	18,0	./.	2	0,2	./.	0	0,0	0/0	33	33,0
CsChi25	Chr6	26090779	.	T	TC	1090.31	PASS	25	4	1	4	exonic	Csa6G508520	.	frameshift_insertion	Csa6G508520:Csa6M508520.1:exon2:c.266dupG:p.R89fs	.	.	.	.	.	.	.	.	.	.	.	.	.	.	.	.	.	.	43466	13	0,13	./.	0	0,0	./.	0	0,0	43466	12	0,12
CsChi25	Chr6	26090784	.	C	A	1144.35	PASS	25	4	1	4	splicing	Csa6G508520	Csa6M508520.1:exon2:c.263-1G>T	.	.	.	.	.	.	.	.	.	.	.	.	.	.	.	.	.	.	.	.	43466	13	0,13	./.	0	0,0	./.	0	0,0	43466	12	0,12
CsChi25	Chr6	26090787	.	C	A	1144.35	PASS	26	4	1	4	intronic	Csa6G508520	.	.	.	.	.	.	.	.	.	.	.	.	.	.	.	.	.	.	.	.	.	43466	13	0,13	./.	0	0,0	./.	0	0,0	43466	13	0,13
CsChi25	Chr6	26090789	.	C	G	1144.35	PASS	26	4	1	4	intronic	Csa6G508520	.	.	.	.	.	.	.	.	.	.	.	.	.	.	.	.	.	.	.	.	.	43466	13	0,13	./.	0	0,0	./.	0	0,0	43466	13	0,13
CsChi25	Chr6	26090790	.	G	A	1144.35	PASS	26	4	1	4	intronic	Csa6G508520	.	.	.	.	.	.	.	.	.	.	.	.	.	.	.	.	.	.	.	.	.	43466	13	0,13	./.	0	0,0	./.	0	0,0	43466	13	0,13
CsChi25	Chr6	26092121	.	C	G	1541.35	PASS	35	4	1	4	upstream	Csa6G508520	.	.	.	.	.	.	.	.	.	.	.	.	.	.	.	.	.	.	.	.	.	43466	15	0,15	./.	0	0,0	./.	0	0,0	43466	20	0,20
CsChi25	Chr6	26092128	.	AC	A	1495.31	PASS	33	4	1	4	intergenic	Csa6G508520,Csa6G509020	dist\x3d1005\x3bdist\x3d3554	.	.	.	.	.	.	.	.	.	.	.	.	.	.	.	.	.	.	.	.	43466	15	0,15	./.	0	0,0	./.	0	0,0	43466	18	0,18
CsChi25	Chr6	26092132	.	T	TTG	1450.31	PASS	33	4	1	4	intergenic	Csa6G508520,Csa6G509020	dist\x3d1008\x3bdist\x3d3551	.	.	.	.	.	.	.	.	.	.	.	.	.	.	.	.	.	.	.	.	43466	15	0,15	./.	0	0,0	./.	0	0,0	43466	18	0,18
CsChi25	Chr6	26092133	.	GTA	G	1450.31	PASS	33	4	1	4	intergenic	Csa6G508520,Csa6G509020	dist\x3d1010\x3bdist\x3d3548	.	.	.	.	.	.	.	.	.	.	.	.	.	.	.	.	.	.	.	.	43466	15	0,15	./.	0	0,0	./.	0	0,0	43466	18	0,18
CsChi25	Chr6	26092197	.	C	CT	440.55	PASS	53	2	0.5	4	intergenic	Csa6G508520,Csa6G509020	dist\x3d1073\x3bdist\x3d3486	.	.	.	.	.	.	.	.	.	.	.	.	.	.	.	.	.	.	.	.	0/1	22	16,6	./.	0	0,0	./.	0	0,0	0/1	31	16,15
CsChi25	Chr6	26093524	.	A	G	631.03	PASS	51	4	0.5	8	intergenic	Csa6G508520,Csa6G509020	dist\x3d2400\x3bdist\x3d2159	.	.	.	.	.	.	.	.	.	.	.	.	.	.	.	.	.	.	.	.	0/0	20	20,0	43466	8	0,8	43466	7	0,7	0/0	16	16,0
CsChi25	Chr6	26093548	.	A	G	631.03	PASS	52	4	0.5	8	intergenic	Csa6G508520,Csa6G509020	dist\x3d2424\x3bdist\x3d2135	.	.	.	.	.	.	.	.	.	.	.	.	.	.	.	.	.	.	.	.	0/0	20	20,0	43466	8	0,8	43466	7	0,7	0/0	17	17,0
CsChi25	Chr6	26093559	.	C	T	631.03	PASS	51	4	0.5	8	intergenic	Csa6G508520,Csa6G509020	dist\x3d2435\x3bdist\x3d2124	.	.	.	.	.	.	.	.	.	.	.	.	.	.	.	.	.	.	.	.	0/0	19	19,0	43466	7	0,7	43466	7	0,7	0/0	18	18,0
CsChi25	Chr6	26093566	.	CATAT	C	577.08	PASS	51	4	0.5	8	intergenic	Csa6G508520,Csa6G509020	dist\x3d2443\x3bdist\x3d2113	.	.	.	.	.	.	.	.	.	.	.	.	.	.	.	.	.	.	.	.	0/0	18	18,0	43466	7	0,7	43466	7	0,7	0/0	19	19,0
CsChi25	Chr6	26093616	.	G	A	353.94	PASS	34	4	0.5	8	intergenic	Csa6G508520,Csa6G509020	dist\x3d2492\x3bdist\x3d2067	.	.	.	.	.	.	.	.	.	.	.	.	.	.	.	.	.	.	.	.	0/0	10	10,0	43466	5	0,5	./.	4	0,4	0/0	15	15,0
CsChi25	Chr6	26093618	.	A	G	353.94	PASS	34	4	0.5	8	intergenic	Csa6G508520,Csa6G509020	dist\x3d2494\x3bdist\x3d2065	.	.	.	.	.	.	.	.	.	.	.	.	.	.	.	.	.	.	.	.	0/0	10	10,0	./.	4	0,4	./.	4	0,4	0/0	16	16,0
CsChi25	Chr6	26094289	.	C	T	247.83	PASS	19	5	0.833	6	intergenic	Csa6G508520,Csa6G509020	dist\x3d3165\x3bdist\x3d1394	.	.	.	.	.	.	.	.	.	.	.	.	.	.	.	.	.	.	.	.	./.	7	7,0	./.	2	0,2	./.	4	0,4	0/1	6	5,1
CsChi25	Chr6	26094293	.	G	GACCAAAGTCTTAAAATCAA	645.62	PASS	31	4	0.5	8	intergenic	Csa6G508520,Csa6G509020	dist\x3d3169\x3bdist\x3d1390	.	.	.	.	.	.	.	.	.	.	.	.	.	.	.	.	.	.	.	.	43466	6	0,6	0/0	8	8,0	0/0	11	11,0	43466	6	0,6
CsChi25	Chr6	26094314	.	T	G	233.63	PASS	31	4	0.5	8	intergenic	Csa6G508520,Csa6G509020	dist\x3d3190\x3bdist\x3d1369	.	.	.	.	.	.	.	.	.	.	.	.	.	.	.	.	.	.	.	.	0/0	8	8,0	./.	2	0,2	./.	4	0,4	0/0	17	17,0
CsChi25	Chr6	26094316	.	C	T	228.83	PASS	31	4	0.5	8	intergenic	Csa6G508520,Csa6G509020	dist\x3d3192\x3bdist\x3d1367	.	.	.	.	.	.	.	.	.	.	.	.	.	.	.	.	.	.	.	.	0/0	8	8,0	./.	2	0,2	./.	4	0,4	0/0	17	17,0
CsChi25	Chr6	26094344	.	GATAT	G	219.75	PASS	46	4	0.5	8	intergenic	Csa6G508520,Csa6G509020	dist\x3d3221\x3bdist\x3d1335	.	.	.	.	.	.	.	.	.	.	.	.	.	.	.	.	.	.	.	.	0/0	16	16,0	./.	2	0,2	./.	4	0,4	0/0	24	24,0
CsChi25	Chr6	26094402	.	T	C	243.42	PASS	55	4	0.5	8	intergenic	Csa6G508520,Csa6G509020	dist\x3d3278\x3bdist\x3d1281	.	.	.	.	.	.	.	.	.	.	.	.	.	.	.	.	.	.	.	.	0/0	21	21,0	./.	2	0,2	43466	5	0,5	0/0	26	26,0
CsChi25	Chr6	26094411	.	C	G	140.51	PASS	54	4	0.5	8	intergenic	Csa6G508520,Csa6G509020	dist\x3d3287\x3bdist\x3d1272	.	.	.	.	.	.	.	.	.	.	.	.	.	.	.	.	.	.	.	.	0/0	21	21,0	./.	2	0,2	./.	2	0,2	0/0	29	29,0
CsChi25	Chr6	26094464	.	T	A	228.43	PASS	70	4	0.5	8	intergenic	Csa6G508520,Csa6G509020	dist\x3d3340\x3bdist\x3d1219	.	.	.	.	.	.	.	.	.	.	.	.	.	.	.	.	.	.	.	.	0/0	30	30,0	./.	3	0,3	./.	3	0,3	0/0	34	34,0
CsChi25	Chr6	26094466	.	T	C	228.43	PASS	70	4	0.5	8	intergenic	Csa6G508520,Csa6G509020	dist\x3d3342\x3bdist\x3d1217	.	.	.	.	.	.	.	.	.	.	.	.	.	.	.	.	.	.	.	.	0/0	30	30,0	./.	3	0,3	./.	3	0,3	0/0	34	34,0
CsChi25	Chr6	26094468	.	G	A	228.43	PASS	70	4	0.5	8	intergenic	Csa6G508520,Csa6G509020	dist\x3d3344\x3bdist\x3d1215	.	.	.	.	.	.	.	.	.	.	.	.	.	.	.	.	.	.	.	.	0/0	30	30,0	./.	3	0,3	./.	3	0,3	0/0	34	34,0
CsChi25	Chr6	26094473	.	C	G	228.43	PASS	65	4	0.5	8	intergenic	Csa6G508520,Csa6G509020	dist\x3d3349\x3bdist\x3d1210	.	.	.	.	.	.	.	.	.	.	.	.	.	.	.	.	.	.	.	.	0/0	25	25,0	./.	3	0,3	./.	3	0,3	0/0	34	34,0
CsChi25	Chr6	26094492	.	A	T	362.28	PASS	63	4	0.5	8	intergenic	Csa6G508520,Csa6G509020	dist\x3d3368\x3bdist\x3d1191	.	.	.	.	.	.	.	.	.	.	.	.	.	.	.	.	.	.	.	.	0/0	24	24,0	./.	3	0,3	43466	6	0,6	0/0	30	30,0
CsChi25	Chr6	26094495	.	G	C	406.72	PASS	61	4	0.5	8	intergenic	Csa6G508520,Csa6G509020	dist\x3d3371\x3bdist\x3d1188	.	.	.	.	.	.	.	.	.	.	.	.	.	.	.	.	.	.	.	.	0/0	24	24,0	./.	4	0,4	43466	6	0,6	0/0	27	27,0
CsChi25	Chr6	26094508	.	T	C	753.96	PASS	68	4	0.5	8	intergenic	Csa6G508520,Csa6G509020	dist\x3d3384\x3bdist\x3d1175	.	.	.	.	.	.	.	.	.	.	.	.	.	.	.	.	.	.	.	.	0/0	27	27,0	43466	8	0,8	43466	9	0,9	0/0	24	24,0
CsChi25	Chr6	26094515	.	A	G	753.96	PASS	69	4	0.5	8	intergenic	Csa6G508520,Csa6G509020	dist\x3d3391\x3bdist\x3d1168	.	.	.	.	.	.	.	.	.	.	.	.	.	.	.	.	.	.	.	.	0/0	27	27,0	43466	8	0,8	43466	10	0,10	0/0	24	24,0
CsChi25	Chr6	26094538	.	G	A	828.93	PASS	66	4	0.5	8	intergenic	Csa6G508520,Csa6G509020	dist\x3d3414\x3bdist\x3d1145	.	.	.	.	.	.	.	.	.	.	.	.	.	.	.	.	.	.	.	.	0/0	21	21,0	43466	9	0,9	43466	12	0,12	0/0	24	24,0
CsChi25	Chr6	26094578	.	G	T	990.92	PASS	59	4	0.5	8	intergenic	Csa6G508520,Csa6G509020	dist\x3d3454\x3bdist\x3d1105	.	.	.	.	.	.	.	.	.	.	.	.	.	.	.	.	.	.	.	.	0/0	19	19,0	43466	10	0,10	43466	13	0,13	0/0	17	17,0
CsChi25	Chr6	26094587	.	G	A	990.92	PASS	57	4	0.5	8	intergenic	Csa6G508520,Csa6G509020	dist\x3d3463\x3bdist\x3d1096	.	.	.	.	.	.	.	.	.	.	.	.	.	.	.	.	.	.	.	.	0/0	17	17,0	43466	10	0,10	43466	13	0,13	0/0	17	17,0
CsChi25	Chr6	26094600	.	A	G	831.98	PASS	43	4	0.5	8	intergenic	Csa6G508520,Csa6G509020	dist\x3d3476\x3bdist\x3d1083	.	.	.	.	.	.	.	.	.	.	.	.	.	.	.	.	.	.	.	.	0/0	12	12,0	43466	9	0,9	43466	11	0,11	0/0	11	11,0
CsChi26	Chr6	26095123	.	G	A	1305.25	PASS	55	4	0.5	8	upstream	Csa6G509020	.	.	.	.	.	.	.	.	.	.	.	.	.	.	.	.	.	.	.	.	.	0/0	5	5,0	43466	9	0,9	43466	23	0,23	0/0	18	18,0
CsChi26	Chr6	26095138	.	T	C	1338.96	PASS	62	4	0.5	8	upstream	Csa6G509020	.	.	.	.	.	.	.	.	.	.	.	.	.	.	.	.	.	.	.	.	.	0/0	8	8,0	43466	10	0,10	43466	25	0,25	0/0	19	19,0
CsChi26	Chr6	26095156	.	T	G	1589.99	PASS	65	4	0.5	8	upstream	Csa6G509020	.	.	.	.	.	.	.	.	.	.	.	.	.	.	.	.	.	.	.	.	.	0/0	8	8,0	43466	12	0,12	43466	25	0,25	0/0	20	20,0
CsChi26	Chr6	26095162	.	A	C	1440.95	PASS	60	4	0.5	8	upstream	Csa6G509020	.	.	.	.	.	.	.	.	.	.	.	.	.	.	.	.	.	.	.	.	.	0/0	9	9,0	43466	9	0,9	43466	24	0,24	0/0	18	18,0
CsChi26	Chr6	26095166	.	G	T	1440.95	PASS	62	4	0.5	8	upstream	Csa6G509020	.	.	.	.	.	.	.	.	.	.	.	.	.	.	.	.	.	.	.	.	.	0/0	9	9,0	43466	9	0,9	43466	24	0,24	0/0	20	20,0
CsChi26	Chr6	26095182	.	G	C	1649.96	PASS	66	4	0.5	8	upstream	Csa6G509020	.	.	.	.	.	.	.	.	.	.	.	.	.	.	.	.	.	.	.	.	.	0/0	8	8,0	43466	10	0,10	43466	28	0,28	0/0	20	20,0
CsChi26	Chr6	26095188	.	G	GTGTCGAATAA	1865.91	PASS	65	4	0.5	8	upstream	Csa6G509020	.	.	.	.	.	.	.	.	.	.	.	.	.	.	.	.	.	.	.	.	.	0/0	8	8,0	43466	10	0,10	43466	27	0,27	0/0	20	20,0
CsChi26	Chr6	26095198	.	A	G	2028.92	PASS	80	4	0.5	8	upstream	Csa6G509020	.	.	.	.	.	.	.	.	.	.	.	.	.	.	.	.	.	.	.	.	.	0/0	9	9,0	43466	18	0,18	43466	28	0,28	0/0	25	25,0
CsChi26	Chr6	26095217	.	C	G	1845.93	PASS	77	4	0.5	8	upstream	Csa6G509020	.	.	.	.	.	.	.	.	.	.	.	.	.	.	.	.	.	.	.	.	.	0/0	9	9,0	43466	15	0,15	43466	27	0,27	0/0	26	26,0
CsChi26	Chr6	26095226	.	T	C	2017.91	PASS	81	4	0.5	8	upstream	Csa6G509020	.	.	.	.	.	.	.	.	.	.	.	.	.	.	.	.	.	.	.	.	.	0/0	10	10,0	43466	15	0,15	43466	29	0,29	0/0	27	27,0
CsChi26	Chr6	26095228	.	T	A	1972.91	PASS	82	4	0.5	8	upstream	Csa6G509020	.	.	.	.	.	.	.	.	.	.	.	.	.	.	.	.	.	.	.	.	.	0/0	10	10,0	43466	16	0,16	43466	29	0,29	0/0	27	27,0
CsChi26	Chr6	26095264	.	T	G	184.44	PASS	44	4	0.5	8	upstream	Csa6G509020	.	.	.	.	.	.	.	.	.	.	.	.	.	.	.	.	.	.	.	.	.	0/0	12	12,0	./.	3	0,3	./.	2	0,2	0/0	27	27,0
CsChi26	Chr6	26095272	.	A	C	318.23	PASS	48	4	0.5	8	upstream	Csa6G509020	.	.	.	.	.	.	.	.	.	.	.	.	.	.	.	.	.	.	.	.	.	0/0	14	14,0	43466	5	0,5	./.	2	0,2	0/0	27	27,0
CsChi26	Chr6	26095279	.	G	C	586.12	PASS	53	4	0.5	8	upstream	Csa6G509020	.	.	.	.	.	.	.	.	.	.	.	.	.	.	.	.	.	.	.	.	.	0/0	14	14,0	43466	7	0,7	./.	4	0,4	0/0	28	28,0
CsChi26	Chr6	26095292	.	A	T	586.12	PASS	58	4	0.5	8	upstream	Csa6G509020	.	.	.	.	.	.	.	.	.	.	.	.	.	.	.	.	.	.	.	.	.	0/0	15	15,0	43466	8	0,8	43466	6	0,6	0/0	29	29,0
CsChi26	Chr6	26095303	.	C	T	720.97	PASS	59	4	0.5	8	upstream	Csa6G509020	.	.	.	.	.	.	.	.	.	.	.	.	.	.	.	.	.	.	.	.	.	0/0	19	19,0	43466	8	0,8	43466	8	0,8	0/0	24	24,0
CsChi26	Chr6	26095317	.	AT	A	846.88	PASS	66	4	0.5	8	upstream	Csa6G509020	.	.	.	.	.	.	.	.	.	.	.	.	.	.	.	.	.	.	.	.	.	0/0	20	20,0	43466	10	0,10	43466	10	0,10	0/0	26	26,0
CsChi26	Chr6	26095322	.	T	C	855.92	PASS	66	4	0.5	8	upstream	Csa6G509020	.	.	.	.	.	.	.	.	.	.	.	.	.	.	.	.	.	.	.	.	.	0/0	20	20,0	43466	10	0,10	43466	10	0,10	0/0	26	26,0
CsChi26	Chr6	26095323	.	G	A	855.92	PASS	66	4	0.5	8	upstream	Csa6G509020	.	.	.	.	.	.	.	.	.	.	.	.	.	.	.	.	.	.	.	.	.	0/0	20	20,0	43466	10	0,10	43466	10	0,10	0/0	26	26,0
CsChi26	Chr6	26095335	.	C	T	855.92	PASS	62	4	0.5	8	upstream	Csa6G509020	.	.	.	.	.	.	.	.	.	.	.	.	.	.	.	.	.	.	.	.	.	0/0	19	19,0	43466	10	0,10	43466	10	0,10	0/0	23	23,0
CsChi26	Chr6	26095340	.	C	T	900.92	PASS	62	4	0.5	8	upstream	Csa6G509020	.	.	.	.	.	.	.	.	.	.	.	.	.	.	.	.	.	.	.	.	.	0/0	19	19,0	43466	10	0,10	43466	10	0,10	0/0	23	23,0
CsChi26	Chr6	26095342	.	C	T	900.92	PASS	63	4	0.5	8	upstream	Csa6G509020	.	.	.	.	.	.	.	.	.	.	.	.	.	.	.	.	.	.	.	.	.	0/0	19	19,0	43466	11	0,11	43466	10	0,10	0/0	23	23,0
CsChi26	Chr6	26095344	.	G	T	900.92	PASS	63	4	0.5	8	upstream	Csa6G509020	.	.	.	.	.	.	.	.	.	.	.	.	.	.	.	.	.	.	.	.	.	0/0	19	19,0	43466	11	0,11	43466	10	0,10	0/0	23	23,0
CsChi26	Chr6	26095355	.	TATAGCA	T	936.87	PASS	64	4	0.5	8	upstream	Csa6G509020	.	.	.	.	.	.	.	.	.	.	.	.	.	.	.	.	.	.	.	.	.	0/0	19	19,0	43466	11	0,11	43466	11	0,11	0/0	23	23,0
CsChi26	Chr6	26095371	.	GAAATTGAAA	G	936.87	PASS	56	4	0.5	8	upstream	Csa6G509020	.	.	.	.	.	.	.	.	.	.	.	.	.	.	.	.	.	.	.	.	.	0/0	17	17,0	43466	11	0,11	43466	10	0,10	0/0	18	18,0
CsChi26	Chr6	26095381	.	G	C	945.91	PASS	56	4	0.5	8	upstream	Csa6G509020	.	.	.	.	.	.	.	.	.	.	.	.	.	.	.	.	.	.	.	.	.	0/0	17	17,0	43466	11	0,11	43466	10	0,10	0/0	18	18,0
CsChi26	Chr6	26095400	.	T	TCCAAAAG	1116.87	PASS	60	4	0.5	8	upstream	Csa6G509020	.	.	.	.	.	.	.	.	.	.	.	.	.	.	.	.	.	.	.	.	.	0/0	18	18,0	43466	9	0,9	43466	14	0,14	0/0	19	19,0
CsChi26	Chr6	26095401	.	T	TTTGACAAAAAAAAATTA	1116.87	PASS	61	4	0.5	8	upstream	Csa6G509020	.	.	.	.	.	.	.	.	.	.	.	.	.	.	.	.	.	.	.	.	.	0/0	18	18,0	43466	9	0,9	43466	15	0,15	0/0	19	19,0
CsChi26	Chr6	26095406	.	T	A	1532.9	PASS	68	4	0.5	8	upstream	Csa6G509020	.	.	.	.	.	.	.	.	.	.	.	.	.	.	.	.	.	.	.	.	.	0/0	20	20,0	43466	11	0,11	43466	18	0,18	0/0	19	19,0
CsChi26	Chr6	26095412	.	C	T	1735.9	PASS	78	4	0.5	8	upstream	Csa6G509020	.	.	.	.	.	.	.	.	.	.	.	.	.	.	.	.	.	.	.	.	.	0/0	18	18,0	43466	17	0,17	43466	24	0,24	0/0	19	19,0
CsChi26	Chr6	26095456	.	T	C	2295.91	PASS	91	4	0.5	8	upstream	Csa6G509020	.	.	.	.	.	.	.	.	.	.	.	.	.	.	.	.	.	.	.	.	.	0/0	14	14,0	43466	20	0,20	43466	32	0,32	0/0	25	25,0
CsChi26	Chr6	26095460	.	G	C	2340.91	PASS	90	4	0.5	8	upstream	Csa6G509020	.	.	.	.	.	.	.	.	.	.	.	.	.	.	.	.	.	.	.	.	.	0/0	12	12,0	43466	21	0,21	43466	32	0,32	0/0	25	25,0
CsChi26	Chr6	26095478	.	G	A	2472.9	PASS	93	4	0.5	8	upstream	Csa6G509020	.	.	.	.	.	.	.	.	.	.	.	.	.	.	.	.	.	.	.	.	.	0/0	13	13,0	43466	23	0,23	43466	32	0,32	0/0	25	25,0
CsChi26	Chr6	26095490	.	A	ATC	2416.86	PASS	92	4	0.5	8	upstream	Csa6G509020	.	.	.	.	.	.	.	.	.	.	.	.	.	.	.	.	.	.	.	.	.	0/0	13	13,0	43466	23	0,23	43466	31	0,31	0/0	25	25,0
CsChi26	Chr6	26095718	.	C	G	1848.9	PASS	94	4	0.5	8	exonic	Csa6G509020	.	nonsynonymous_SNV	Csa6G509020:Csa6M509020.1:exon1:c.C36G:p.D12E	.	.	.	.	.	.	.	.	.	.	.	.	.	.	.	.	.	.	0/0	27	27,0	43466	22	0,22	43466	25	0,25	0/0	20	20,0
CsChi26	Chr6	26095746	.	C	A	1388.9	PASS	71	4	0.5	8	exonic	Csa6G509020	.	nonsynonymous_SNV	Csa6G509020:Csa6M509020.1:exon1:c.C64A:p.P22T	.	.	.	.	.	.	.	.	.	.	.	.	.	.	.	.	.	.	0/0	20	20,0	43466	18	0,18	43466	14	0,14	0/0	19	19,0
CsChi26	Chr6	26095766	.	C	G	1331.9	PASS	72	4	0.5	8	exonic	Csa6G509020	.	nonsynonymous_SNV	Csa6G509020:Csa6M509020.1:exon1:c.C84G:p.F28L	.	.	.	.	.	.	.	.	.	.	.	.	.	.	.	.	.	.	0/0	21	21,0	43466	18	0,18	43466	14	0,14	0/0	19	19,0
CsChi26	Chr6	26095809	.	T	A	1133.9	PASS	66	4	0.5	8	exonic	Csa6G509020	.	nonsynonymous_SNV	Csa6G509020:Csa6M509020.1:exon1:c.T127A:p.C43S	.	.	.	.	.	.	.	.	.	.	.	.	.	.	.	.	.	.	0/0	20	20,0	43466	16	0,16	43466	13	0,13	0/0	17	17,0
CsChi26	Chr6	26095995	.	G	A	1025.91	PASS	62	4	0.5	8	intronic	Csa6G509020	.	.	.	.	.	.	.	.	.	.	.	.	.	.	.	.	.	.	.	.	.	0/0	18	18,0	43466	12	0,12	43466	14	0,14	0/0	18	18,0
CsChi26	Chr6	26096048	.	C	A	1428.91	PASS	76	4	0.5	8	exonic	Csa6G509020	.	nonsynonymous_SNV	Csa6G509020:Csa6M509020.1:exon2:c.C288A:p.F96L	.	.	.	.	.	.	.	.	.	.	.	.	.	.	.	.	.	.	0/0	16	16,0	43466	11	0,11	43466	22	0,22	0/0	27	27,0
CsChi26	Chr6	26096180	.	A	ATCTCCTACTTTT	1601.04	PASS	52	4	0.5	8	intronic	Csa6G509020	.	.	.	.	.	.	.	.	.	.	.	.	.	.	.	.	.	.	.	.	.	0/0	6	6,0	43466	16	0,16	43466	17	0,17	0/0	11	11,0
CsChi26	Chr6	26096185	.	C	CTTTCT	1522.04	PASS	49	4	0.5	8	intronic	Csa6G509020	.	.	.	.	.	.	.	.	.	.	.	.	.	.	.	.	.	.	.	.	.	0/0	6	6,0	43466	16	0,16	43466	16	0,16	0/0	11	11,0
CsChi26	Chr6	26096186	.	A	T	1486.08	PASS	50	4	0.5	8	intronic	Csa6G509020	.	.	.	.	.	.	.	.	.	.	.	.	.	.	.	.	.	.	.	.	.	0/0	6	6,0	43466	16	0,16	43466	17	0,17	0/0	11	11,0
CsChi26	Chr6	26096217	.	T	A	1231	PASS	52	4	0.5	8	intronic	Csa6G509020	.	.	.	.	.	.	.	.	.	.	.	.	.	.	.	.	.	.	.	.	.	0/0	7	7,0	43466	17	0,17	43466	17	0,17	0/0	11	11,0
CsChi26	Chr6	26096272	.	T	C	1196.1	PASS	42	4	0.5	8	intronic	Csa6G509020	.	.	.	.	.	.	.	.	.	.	.	.	.	.	.	.	.	.	.	.	.	0/0	6	6,0	43466	13	0,13	43466	14	0,14	0/0	9	9,0
CsChi26	Chr6	26096284	.	T	G	1260.96	PASS	47	4	0.5	8	intronic	Csa6G509020	.	.	.	.	.	.	.	.	.	.	.	.	.	.	.	.	.	.	.	.	.	0/0	9	9,0	43466	13	0,13	43466	15	0,15	0/0	10	10,0
CsChi26	Chr6	26096329	.	G	T	1341.9	PASS	63	4	0.5	8	intronic	Csa6G509020	.	.	.	.	.	.	.	.	.	.	.	.	.	.	.	.	.	.	.	.	.	0/0	15	15,0	43466	19	0,19	43466	15	0,15	0/0	14	14,0
CsChi26	Chr6	26096358	.	G	A	1475.9	PASS	75	4	0.5	8	intronic	Csa6G509020	.	.	.	.	.	.	.	.	.	.	.	.	.	.	.	.	.	.	.	.	.	0/0	20	20,0	43466	20	0,20	43466	18	0,18	0/0	17	17,0
CsChi26	Chr6	26096656	.	T	C	1628.11	PASS	81	4	0.5	8	exonic	Csa6G509020	.	nonsynonymous_SNV	Csa6G509020:Csa6M509020.1:exon3:c.T668C:p.I223T	.	.	.	.	.	.	.	.	.	.	.	.	.	.	.	.	.	.	0/0	21	21,0	43466	16	0,16	43466	24	0,24	0/0	20	20,0
CsChi26	Chr6	26096727	.	C	A	1535.12	PASS	78	4	0.5	8	exonic	Csa6G509020	.	nonsynonymous_SNV	Csa6G509020:Csa6M509020.1:exon3:c.C739A:p.L247I	.	.	.	.	.	.	.	.	.	.	.	.	.	.	.	.	.	.	0/0	21	21,0	43466	14	0,14	43466	22	0,22	0/0	21	21,0
CsChi26	Chr6	26096809	.	T	C	1845.9	PASS	80	4	0.5	8	downstream	Csa6G509020	.	.	.	.	.	.	.	.	.	.	.	.	.	.	.	.	.	.	.	.	.	0/0	16	16,0	43466	18	0,18	43466	24	0,24	0/0	22	22,0
CsChi26	Chr6	26096817	.	C	T	1845.9	PASS	83	4	0.5	8	downstream	Csa6G509020	.	.	.	.	.	.	.	.	.	.	.	.	.	.	.	.	.	.	.	.	.	0/0	19	19,0	43466	18	0,18	43466	24	0,24	0/0	22	22,0
CsChi26	Chr6	26096855	.	A	G	1528.91	PASS	70	4	0.5	8	downstream	Csa6G509020	.	.	.	.	.	.	.	.	.	.	.	.	.	.	.	.	.	.	.	.	.	0/0	13	13,0	43466	14	0,14	43466	22	0,22	0/0	21	21,0
CsChi26	Chr6	26096862	.	CCATCTTAAACTTTACCTTACATGCATCTATTTTTGTTTCTTTTGATATCCTAAGTTGTATAT	C	1433.87	PASS	64	4	0.5	8	downstream	Csa6G509020	.	.	.	.	.	.	.	.	.	.	.	.	.	.	.	.	.	.	.	.	.	0/0	12	12,0	43466	13	0,13	43466	20	0,20	0/0	18	18,0
CsChi26	Chr6	26096944	.	T	TCA	1628.86	PASS	75	4	0.5	8	downstream	Csa6G509020	.	.	.	.	.	.	.	.	.	.	.	.	.	.	.	.	.	.	.	.	.	0/0	18	18,0	43466	17	0,17	43466	21	0,21	0/0	19	19,0
CsChi26	Chr6	26096949	.	CAA	C	1521.86	PASS	69	4	0.5	8	downstream	Csa6G509020	.	.	.	.	.	.	.	.	.	.	.	.	.	.	.	.	.	.	.	.	.	0/0	18	18,0	43466	16	0,16	43466	16	0,16	0/0	19	19,0
CsChi27	Chr6	26097007	.	A	AG	917.87	PASS	56	4	0.5	8	upstream\x3bdownstream	Csa6G509030\x3bCsa6G509020	.	.	.	.	.	.	.	.	.	.	.	.	.	.	.	.	.	.	.	.	.	0/0	14	14,0	43466	14	0,14	43466	12	0,12	0/0	15	15,0
CsChi27	Chr6	26097047	.	A	G	854.93	PASS	46	4	0.5	8	upstream\x3bdownstream	Csa6G509030\x3bCsa6G509020	.	.	.	.	.	.	.	.	.	.	.	.	.	.	.	.	.	.	.	.	.	0/0	12	12,0	43466	10	0,10	43466	11	0,11	0/0	13	13,0
CsChi27	Chr6	26097073	.	C	CTATA	585.41	PASS	39	4	0.5	8	upstream\x3bdownstream	Csa6G509030\x3bCsa6G509020	.	.	.	.	.	.	.	.	.	.	.	.	.	.	.	.	.	.	.	.	.	0/0	7	7,0	43466	8	0,8	43466	6	0,6	0/0	10	10,0
CsChi27	Chr6	26097241	.	C	G	545.78	PASS	20	4	0.5	8	upstream\x3bdownstream	Csa6G509030\x3bCsa6G509020	.	.	.	.	.	.	.	.	.	.	.	.	.	.	.	.	.	.	.	.	.	./.	2	2,0	43466	11	0,11	./.	3	0,3	./.	4	4,0
CsChi27	Chr6	26097360	.	A	G	316.02	PASS	19	4	0.5	8	upstream\x3bdownstream	Csa6G509030\x3bCsa6G509020	.	.	.	.	.	.	.	.	.	.	.	.	.	.	.	.	.	.	.	.	.	0/0	6	6,0	43466	6	0,6	./.	4	0,4	./.	3	3,0
CsChi27	Chr6	26097443	.	CTAATATTGGATG	C	179.43	PASS	18	2	0.333	6	upstream\x3bdownstream	Csa6G509030\x3bCsa6G509020	.	.	.	.	.	.	.	.	.	.	.	.	.	.	.	.	.	.	.	.	.	0/0	5	5,0	43466	5	0,5	./.	0	0,0	0/0	7	7,0
CsChi27	Chr6	26097469	.	C	T	143.9	PASS	18	2	0.333	6	upstream\x3bdownstream	Csa6G509030\x3bCsa6G509020	.	.	.	.	.	.	.	.	.	.	.	.	.	.	.	.	.	.	.	.	.	0/0	6	6,0	./.	4	0,4	./.	0	0,0	0/0	8	8,0
CsChi27	Chr6	26097491	.	TAATCTCATCACTATCTATTTCAAAATTGCTTATTATTTTCATACCTCGATTTAACCACATTAGCTATATAA	T	180.18	PASS	20	2	0.333	6	upstream\x3bdownstream	Csa6G509030\x3bCsa6G509020	.	.	.	.	.	.	.	.	.	.	.	.	.	.	.	.	.	.	.	.	.	0/0	6	6,0	43466	5	0,5	./.	0	0,0	0/0	9	9,0
CsChi27	Chr6	26097817	.	T	G	636.05	PASS	19	4	0.5	8	upstream	Csa6G509030	.	.	.	.	.	.	.	.	.	.	.	.	.	.	.	.	.	.	.	.	.	./.	1	1,0	43466	8	0,8	43466	7	0,7	./.	3	3,0
CsChi27	Chr6	26097831	.	T	A	802.13	PASS	23	4	0.5	8	upstream	Csa6G509030	.	.	.	.	.	.	.	.	.	.	.	.	.	.	.	.	.	.	.	.	.	./.	1	1,0	43466	12	0,12	43466	7	0,7	./.	3	3,0
CsChi27	Chr6	26097997	.	CA	C	1017.88	PASS	62	4	0.5	8	upstream	Csa6G509030	.	.	.	.	.	.	.	.	.	.	.	.	.	.	.	.	.	.	.	.	.	0/0	22	22,0	43466	18	0,18	43466	12	0,12	0/0	10	10,0
CsChi27	Chr6	26098644	.	A	G	4179.9	PASS	161	4	0.5	8	intronic	Csa6G509030	.	.	.	.	.	.	.	.	.	.	.	.	.	.	.	.	.	.	.	.	.	0/0	31	31,0	43466	45	0,45	43466	49	0,49	0/0	36	36,0
CsChi27	Chr6	26098649	.	A	G	4131.9	PASS	160	4	0.5	8	intronic	Csa6G509030	.	.	.	.	.	.	.	.	.	.	.	.	.	.	.	.	.	.	.	.	.	0/0	31	31,0	43466	46	0,46	43466	47	0,47	0/0	36	36,0
CsChi27	Chr6	26098693	.	A	C	4215.9	PASS	161	4	0.5	8	intronic	Csa6G509030	.	.	.	.	.	.	.	.	.	.	.	.	.	.	.	.	.	.	.	.	.	0/0	31	31,0	43466	46	0,46	43466	48	0,48	0/0	36	36,0
CsChi27	Chr6	26098697	.	G	A	4158.9	PASS	161	4	0.5	8	intronic	Csa6G509030	.	.	.	.	.	.	.	.	.	.	.	.	.	.	.	.	.	.	.	.	.	0/0	31	31,0	43466	46	0,46	43466	48	0,48	0/0	36	36,0
CsChi27	Chr6	26098871	.	G	A	3318.9	PASS	155	4	0.5	8	intronic	Csa6G509030	.	.	.	.	.	.	.	.	.	.	.	.	.	.	.	.	.	.	.	.	.	0/0	34	34,0	43466	32	0,32	43466	48	0,48	0/0	41	41,0
CsChi27	Chr6	26099258	.	C	T	1744.9	PASS	102	4	0.5	8	exonic	Csa6G509030	.	synonymous_SNV	Csa6G509030:Csa6M509030.1:exon3:c.C669T:p.N223N	.	.	.	.	.	.	.	.	.	.	.	.	.	.	.	.	.	.	0/0	32	32,0	43466	16	0,16	43466	26	0,26	0/0	28	28,0
CsChi27	Chr6	26099544	.	T	G	783.91	PASS	90	4	0.5	8	downstream	Csa6G509030	.	.	.	.	.	.	.	.	.	.	.	.	.	.	.	.	.	.	.	.	.	0/0	27	27,0	43466	13	0,13	43466	16	0,16	0/0	31	31,0
CsChi27	Chr6	26099632	.	CAA	C	842.91	PASS	70	4	0.5	8	downstream	Csa6G509030	.	.	.	.	.	.	.	.	.	.	.	.	.	.	.	.	.	.	.	.	.	0/0	20	20,0	43466	12	0,12	43466	8	0,8	0/0	30	30,0
CsChi27	Chr6	26099645	.	A	C	719.96	PASS	66	4	0.5	8	downstream	Csa6G509030	.	.	.	.	.	.	.	.	.	.	.	.	.	.	.	.	.	.	.	.	.	0/0	17	17,0	43466	10	0,10	43466	8	0,8	0/0	30	30,0
CsChi27	Chr6	26099664	.	G	A	688.99	PASS	60	4	0.5	8	downstream	Csa6G509030	.	.	.	.	.	.	.	.	.	.	.	.	.	.	.	.	.	.	.	.	.	0/0	17	17,0	43466	7	0,7	43466	11	0,11	0/0	25	25,0
CsChi27	Chr6	26099773	.	T	G	1722.94	PASS	103	4	0.5	8	downstream	Csa6G509030	.	.	.	.	.	.	.	.	.	.	.	.	.	.	.	.	.	.	.	.	.	0/0	25	25,0	43466	23	0,23	43466	21	0,21	0/0	34	34,0
CsChi27	Chr6	26099808	.	G	C	1880.9	PASS	103	4	0.5	8	downstream	Csa6G509030	.	.	.	.	.	.	.	.	.	.	.	.	.	.	.	.	.	.	.	.	.	0/0	23	23,0	43466	27	0,27	43466	21	0,21	0/0	32	32,0
CsChi27	Chr6	26099829	.	C	T	1500.88	PASS	177	3	0.375	8	downstream	Csa6G509030	.	.	.	.	.	.	.	.	.	.	.	.	.	.	.	.	.	.	.	.	.	0/0	56	56,0	43466	24	0,24	0/1	36	20,16	0/0	61	61,0
CsChi27	Chr6	26099844	.	C	CTTCG	750.29	PASS	201	1	0.125	8	downstream	Csa6G509030	.	.	.	.	.	.	.	.	.	.	.	.	.	.	.	.	.	.	.	.	.	0/0	56	56,0	0/0	48	48,0	0/1	36	16,20	0/0	61	61,0
CsChi27	Chr6	26099845	.	A	ACACCCCACGCAGGATTTACGGCTTGTACCCTTCCGGTTAATCCATAAGGATCG	756.31	PASS	192	1	0.5	2	downstream	Csa6G509030	.	.	.	.	.	.	.	.	.	.	.	.	.	.	.	.	.	.	.	.	.	./.	55	55,0	./.	46	46,0	0/1	36	16,20	./.	55	55,0
CsChi27	Chr6	26099888	.	G	A	1471.37	PASS	110	4	0.667	6	downstream	Csa6G509030	.	.	.	.	.	.	.	.	.	.	.	.	.	.	.	.	.	.	.	.	.	./.	33	33,0	43466	16	0,16	43466	20	1,19	0/0	41	41,0
CsChi28	Chr6	26100379	.	A	ATATATATATATT	175.66	PASS	25	2	0.333	6	upstream\x3bdownstream	Csa6G509040\x3bCsa6G509030	.	.	.	.	.	.	.	.	.	.	.	.	.	.	.	.	.	.	.	.	.	./.	4	4,0	./.	11	11,0	./.	3	0,3	0/0	6	6,0
CsChi28	Chr6	26100381	.	A	ATATAT	15.69	PASS	22	1	0.125	8	upstream\x3bdownstream	Csa6G509040\x3bCsa6G509030	.	.	.	.	.	.	.	.	.	.	.	.	.	.	.	.	.	.	.	.	.	./.	4	4,0	0/1	7	5,2	0/0	5	5,0	0/0	6	6,0
CsChi28	Chr6	26101356	.	C	G	844.9	PASS	110	2	0.25	8	exonic	Csa6G509040	.	nonsynonymous_SNV	Csa6G509040:Csa6M509040.1:exon1:c.C429G:p.F143L	.	.	.	.	.	.	.	.	.	.	.	.	.	.	.	.	.	.	0/1	23	9,14	0/0	35	35,0	0/0	30	30,0	0/1	22	11,11
CsChi28	Chr6	26101385	.	A	T	892.9	PASS	116	2	0.25	8	intronic	Csa6G509040	.	.	.	.	.	.	.	.	.	.	.	.	.	.	.	.	.	.	.	.	.	0/1	24	9,15	0/0	35	35,0	0/0	33	33,0	0/1	24	11,13
CsChi28	Chr6	26101460	.	T	G	857.9	PASS	107	2	0.25	8	intronic	Csa6G509040	.	.	.	.	.	.	.	.	.	.	.	.	.	.	.	.	.	.	.	.	.	0/1	18	9,9	0/0	31	31,0	0/0	29	29,0	0/1	29	14,15
CsChi28	Chr6	26101650	.	T	A	421.9	PASS	99	2	0.25	8	intronic	Csa6G509040	.	.	.	.	.	.	.	.	.	.	.	.	.	.	.	.	.	.	.	.	.	0/1	23	14,9	0/0	21	21,0	0/0	26	26,0	0/1	28	15,13
CsChi28	Chr6	26101755	.	T	A	508.9	PASS	88	2	0.25	8	intronic	Csa6G509040	.	.	.	.	.	.	.	.	.	.	.	.	.	.	.	.	.	.	.	.	.	0/1	21	12,9	0/0	19	19,0	0/0	26	26,0	0/1	22	13,9
CsChi28	Chr6	26101818	.	CT	C	152.86	PASS	83	2	0.25	8	intronic	Csa6G509040	.	.	.	.	.	.	.	.	.	.	.	.	.	.	.	.	.	.	.	.	.	0/1	17	11,6	0/0	20	20,0	0/0	25	25,0	0/1	20	16,4
CsChi28	Chr6	26101973	.	C	G	103.94	PASS	33	2	0.25	8	intronic	Csa6G509040	.	.	.	.	.	.	.	.	.	.	.	.	.	.	.	.	.	.	.	.	.	0/1	9	7,2	0/0	9	9,0	0/0	9	9,0	0/1	6	4,2
CsChi28	Chr6	26102139	.	A	T	12.9	PASS	33	1	0.125	8	intronic	Csa6G509040	.	.	.	.	.	.	.	.	.	.	.	.	.	.	.	.	.	.	.	.	.	./.	3	1,2	0/0	11	11,0	0/0	10	10,0	0/0	9	9,0
CsChi28	Chr6	26102339	.	T	C	657.9	PASS	67	2	0.25	8	exonic	Csa6G509040	.	synonymous_SNV	Csa6G509040:Csa6M509040.1:exon3:c.T627C:p.A209A	.	.	.	.	.	.	.	.	.	.	.	.	.	.	.	.	.	.	0/1	25	14,11	0/0	16	16,0	0/0	14	14,0	0/1	12	4,8
CsChi28	Chr6	26102561	.	C	T	936.9	PASS	113	2	0.25	8	exonic	Csa6G509040	.	synonymous_SNV	Csa6G509040:Csa6M509040.1:exon3:c.C849T:p.V283V	.	.	.	.	.	.	.	.	.	.	.	.	.	.	.	.	.	.	0/1	29	11,18	0/0	26	26,0	0/0	28	28,0	0/1	30	20,10
CsChi28	Chr6	26102900	.	T	A	1367.9	PASS	156	2	0.25	8	UTR3	Csa6G509040,Csa6G509050	Csa6M509040.1:c.*213T>A\x3bCsa6M509050.1:c.*70A>T	.	.	.	.	.	.	.	.	.	.	.	.	.	.	.	.	.	.	.	.	0/1	49	20,29	0/0	33	33,0	0/0	36	36,0	0/1	38	27,11

## Sheet: Table S7
Table S7. Distribution and annotation of SNPs and InDels in the intergenic and genic regions of putative CsChi genes.
Gene name	Upstream (2 kb)	Exonic	Intronic	5' UTR	3' UTR	Downstream (2 kb)	Intergenic
	SNPs/InDels	SNPs/InDels	SNPs/InDels	SNPs/InDels	SNPs/InDels	SNPs/InDels	SNPs/InDels
CsChi1	1(1)/–	–/­­–	–/­­–	–/­­–	–/­­–	–/­­–	–/­­–
CsChi2	–/­­–	–/­­–	–/­­–	–/­­–	–/­­–	–/­­–	–/1
CsChi4	1(1)/1	–/­­–	–/­­–	–/­­–	–/­­–	–/­­–	–/14
CsChi5	–/­­–	–/­­–	–/­­–	–/­­–	–/­­–	–/­­–	–/1
CsChi6	–/­­–	–/­­–	-/1	–/­­–	–/­­–	–/­­–	–/­­–
CsChi7	–/­­–	–/­­–	–/­­–	–/­­–	–/­­–	1(1)/–	2(1)/1
CsChi8	–/­­–	–/­­–	–/­­–	–/­­–	–/­­–	–/­­–	3(3)/ ­­–
CsChi9	–/­­–	–/­­–	–/­­–	–/­­–	–/­­–	–/­­–	6(4)/13
CsChi10	4(4)/1	6(2)/-	20(13)/4	–/­­–	–/­­–	29(27)/4	36(31)/3
CsChi11	1(1)/6	–/­­–	–/­­–	–/­­–	–/­­–	–/­­–	–/­­–
CsChi12	–/­­–	–/­­–	–/­­–	–/­­–	–/­­–	–/­­–	2(2)/–
CsChi13	1(1)/­­–	–/­­–	–/­­–	–/­­–	–/­­–	­­–/1	–/­­–
CsChi15	1/–	–/­­–	1(1)/-	–/­­–	–/­­–	–/­­–	1/2.
CsChi18	5(3)/1	5(1)/–	–/­­–	2(2)/–	–/­­–	5(5)/2	–/­­–
CsChi19	5(2)/2	24(16)G/–	–/­­–	–/­­–	–/­­–	7(5)/-	–/­­–
CsChi20	5(4)/–	2(1)/–	–/­­–	–/­­–	–/­­–	–/1	1(1)/–
CsChi21	12(10)/2	7(5)/–	–/­­–	–/­­–	–/­­–	–/1	21(16)/4
CsChi22	–/­­–	–/­­–	–/­­–	–/­­–	–/­­–	–/­­–	7(6)/16
CsChi23	22(14)/3	15(8)/–	5(5)/1	–/­­–	2(2)/–	6(5)/1	16(8)/1
CsChi24	15(10)/7	30(14)/–	30(23)/5	–/­­–	–/­­–	6(5)/1	54(41)/8
CsChi25	1/–	12(6)S/1F	3(2)/–	–/­­–	–/­­–	13(10)/1	22(17)/7
CsChi26	27(19)/7	7(7)/–	7(5)/2	–/­­–	–/­­–	3/3.	–/­­–
CsChi27	6(4)/5	1/–	5(5)/–	–/­­–	–/­­–	7(6)/3	–/­­–
CsChi28	–/2	3(1)/–	6(1)/1	–/­­–	1(1)/–	–/­­–	–/­­–
SNPs in brackets “()” are non- synonymous, stop gain G, splicing S, frameshift insertion F

## Sheet: Table S8
Table S8. Primers used in this study
Sequence of primers used for qRT-PCR
	Primer name		Sequence (5'to3')
1	CsCHi1	Forward	GTTCCGCCGGAGAAATTGGT
		Reverse	AACTCGGCCCATCATACCCA
2	CsCHi2	Forward	GCCTGTCAAGGCCGCTTATT
		Reverse	CTTCCGCCGAAGAGAAGTGG
3	CsCHi4	Forward	TTTGGCCTTGTGGAAACGCT
		Reverse	TGGGAACTAATCCGCCGCTA
4	CsCHi5	Forward	ATGCAACCCAAGCAAAGGGT
		Reverse	GAAGCCCTGGTTGATGACCG
5	CsCHi9	Forward	GCCCTCCCTTACCCCAGAAT
		Reverse	GCTCGCCAATGCAAAAAGCA
6	CsCHi10	Forward	TTTCTGAGGCGATGCGGTTC
		Reverse	TCAAATTCCCAGTGGTGCCG
7	CsCHi14	Forward	ACAACAATGCACCCTGCCAA
		Reverse	CCACAGCATAACGCCACCAT
8	CsCHi17	Forward	ATGGTGCATGTCCCGCAAAT
		Reverse	ATCCCCCGGTTGTCTCATGT
9	CsCHi18	Forward	GGCGGAGTCACTCTTTCTGC
		Reverse	TGGCCGGAATAAAACCACCG
10	CsCHi19	Forward	GCTGCCCACAAAATAACTACAACC
		Reverse	CGCAGGTGGATGCAAGAGAG
11	CsCHi20	Forward	CAGCGGTCAAGCTCCAGTTC
		Reverse	TGCGACTTGTTTCGCATCGT
12	CsCHi22	Forward	GGGCAACTCCTACAACGACTC
		Reverse	GGTGGTGCATGCCTTGAAGA
13	CsCHi23	Forward	CAGTTCGGGTTCTGCGGTGA
		Reverse	AAGGCCGGGAAGAATCGAGC
14	CsCHi24	Forward	TTGGTGCGGCAACACTGACC
		Reverse	CACTACCACCGCCAGAGGGT
15	CsCH25	Forward	ACCTCAGCCGAGCAACATGG
		Reverse	ACCATCAGGTGCAGAAGCCC
16	CsCHi26	Forward	GTGGCTTTGGGTTTGCGACG
		Reverse	GCGCAAGGCCATTTTGGGTC
17	CsCHi27	Forward	CGCGGCTCGTTCCTTTGGTA
		Reverse	GCTTTCCCGGCTTGCCCATA
18	CsCHi28	Forward	AGGGCTGCCAAAGCCAATGT
		Reverse	AAAGCCGCCAGCTCCCTTTT
Sequence of primers used for validation of variation
1	Promoter region 1	Forward	ATGCATACATGTTCAATCAACCA
		Reverse	TCAAATGCCCATCGTTTGTG
2	Promoter region 2	Forward	TCTTTTGTAATCTTGTTGCGGT
		Reverse	ATGATTACGAAGCTAGTGTGAAA
3	Promoter region 3	Forward	CAAGGCGGCCGAATTAAATA
		Reverse	GTGATTAACATCGAAGATGGGG
4	Cluster region 1	Forward	ATGTTAATCACATCAAGGAAA
		Reverse	CTAGAAAGACCTTTGATTGTAGC
5	Cluster region 2	Forward	ATGAAGTCTCACAGCTGC
		Reverse	TTAGAAAGACTGTTGATTGTTGC
6	Cluster region 3	Forward	ATGAAGTCCCTTCTTTTAGGATCT
		Reverse	TTAGAAAGACCGTTGATTGTTGCA
7	Cluster region 4	Forward	ATGGCTTCAACAACTCCTTCC
		Reverse	TTACATTCGGGTAAAAGGATCTTGA
8	Cluster region 5	Forward	ATGAAGCTTTATTCATTATTAAGTTTG
		Reverse	TTACATTCGAGTGAAAGGTTCTTGA
9	Cluster region 6	Forward	ATGGAGCTTAAAAGAATGAAGA
		Reverse	TTAAGCAAAAGACCTTTGATGGT

## Sheet: Table S9
Table S9: Comparison of hormone, abiotic and biotic stress and development related cis-elements between lines 3229 and 3461
Motifs	3229	3461	Functions
CGTCA-motif	Yes	Yes	MeJA-responsiveness element
ERE	Yes	Yes	Ethylene-responsive element
P box	No	Yes	Gibberellin-responsive element
TGA-element	No	Yes	Auxin-responsive element
AS-1	Yes	Yes	Involved in SA-induced gene expression
F BOX	Yes	Yes	Salt and heavy metal stresses responsive element
HSE	Yes	Yes	Heat stress responsive element
MYB	Yes	Yes	MYB recognition site for dehydration-responsive gene
MYC	Yes	Yes	MYC recognition site for expression of erd1 (early responsive to dehydration)
STRE	Yes	Yes	Stress-responsive element
TC-rich repeats	Yes	Yes	Defence and stress responsive element
Box-W1	Yes	Yes	Fungal elicitor responsive element
W box	Yes	Yes	Elicitation; wounding and pathogen responsiveness
Wun-motif	Yes	Yes	Wound-responsive element
HD-Zip III	No	Yes	Vascular development and secondary cell wall biosynthesis
